# Supplementary material for: Chemosensory detection of polyamine metabolites guides C. elegans to nutritive microbes
Source: Sci Adv. 2024 Mar 22;10(12):eadj4387. doi: 10.1126/sciadv.adj4387 (PMC10959419; doi:10.1126/sciadv.adj4387)
Supplement: Supplementary file 2 — Tables S1 and S2 [file sciadv.adj4387_tables_s1_and_s2.zip › Table_S1.xlsx]

## Sheet: dme.compiled
	Metabolite	FDR (%)	Formula	Ion Type	m/z (Theoretical)	ppm	RT (min)	E.coli_7	E.coli_24	E.coli_44	E.faecalis_7	E.faecalis_24	E.faecalis_44	LB_7	LB_24	LB_44	E.coli vs E.faecalis p-value	E.coli vs E.faecalis Log 2 Fold Change	E.coli vs Luria broth ttest p-value	E.coli vs Luria broth Log 2 Fold Change	E.faecalis vs Luria broth ttest p-value	E.faecalis vs Luria broth Log 2 Fold Change
	1727 ANABASAMINE	18	C16H19N3	[M+H]+	254.165	-14.8	13.65	98401032	36078548	-	-	-	-	17939826	-	21726120	0.193945	9.87577	0.344294	1.76019	0.119745	-8.11558
	2963 10-Hendecenoic acid	41	C11H20O2	[M-H]-	183.139	-3.6	2.8	15300652	17534832	41528456	-	-	-	-	-	-	0.0420648	9.21361	0.0420648	9.21361	NA	0
	13 Hydroxyphenyllactic acid	0	C9H10O4	[M-H]-	181.051	-4.1	6.49	76119184	80923416	115759200	178904	200809	195345	193028	247088	181388	0.0019063	8.88993	0.00190753	8.77787	0.507278	-0.112056
	101 cAMP	0	C10H12N5O6P	[M-H]-	328.045	-2.3	6.87	4080448	3923874	7649028	-	-	-	499839	511877	542967	0.0128513	8.79342	0.0180997	3.33178	2.47e-06	-5.46164
	1041 Phenylpyruvic acid	1	C9H8O3	[M-H]-	163.04	-6.6	3.31	72355040	64972428	80739184	194941	215658	234417	117454	67636	119614	9.12e-05	8.40122	9.06e-05	9.48315	0.0051667	1.08193
	1728 p-Hydroxyphenyllactic acid	18	C9H10O4	[M-H-H2O]-	163.04	-5.3	12.35	7189808	8383684	12325629	-	33703	-	38954	74696	53515	0.00394355	8.3286	0.00398588	7.3828	0.0656082	-0.945797
	176 PyroGlu-Met	0	C10H16N2O4S	[M+H]+	261.09	0.2	4.43	26399356	26413240	25205318	70817	91351	83256	8485900	9427176	8587231	3.41e-07	8.31239	4.26e-06	1.5578	8.04e-06	-6.75459
	1266 trans-.delta.2-11-methyl-Dodecenoic Acid	8	C13H24O2	[M-H]-	211.17	-1.7	2.74	4879278	5720453	11829704	-	-	-	-	-	-	0.0272189	8.22496	0.0272189	8.22496	NA	0
	1082 .alpha.-L-Glu-L-Tyr	2	C14H18N2O6	[M-H-H2O]-	291.099	0.5	5.96	50239384	51386980	81175064	239659	181202	265955	49519388	52798492	51714180	0.00389465	8.05614	0.399177	0.247047	7.6e-07	-7.80909
	1229 Oxaprozin	6	C18H15NO3	[M-H]-	292.098	14.3	5.93	7079947	7233160	11282075	50826	36866	-	4897940	5412500	5849393	0.00349132	7.9703	0.0884686	0.66346	4.12e-05	-7.30684
	2829 Succinic anhydride	38	C4H4O3	[M-H]-	99.0088	-11.8	3.84	7083596	7542416	11060997	32535	-	48317	-	-	28798	0.0024599	7.9464	0.00244945	8.41284	0.272081	0.466437
	2577 Phenylglyoxylic acid	31	C8H6O3	[M-H]-	149.024	15.3	4.13	6525826	3625678	74864232	87545	156733	122064	37503	37470	31300	0.292153	7.85839	0.290877	9.64381	0.0124728	1.78542
	777 Kynurenic acid	1	C10H7NO3	[M-H]-	188.035	-3.8	4.2	14583003	14669752	18795872	70229	72472	69107	65603	75329	43848	0.000329632	7.82559	0.000328935	8.02254	0.390229	0.196948
	2501 2-keto valeric acid	30	C5H8O3	[M-H]-	115.04	-10.2	3.93	23305180	25817852	46528720	116496	109953	200035	88284	-	71459	0.0125091	7.80916	0.0124169	8.76258	0.0844367	0.953427
	749 PyroGlu-Tyr	1	C14H16N2O5	[M+H]+	293.113	0.3	5.94	34603908	38134964	37824364	189206	144525	161772	19531950	22695030	19721240	5.34e-06	7.80176	0.000443197	0.835737	3.69e-05	-6.96603
	296 N-Acetylcadaverine	0	C7H16N2O	[M+H]+	145.133	0.4	11.2	26088156	30177186	28445430	124718	113104	174202	122078	228534	84848	1.88e-05	7.68367	1.88e-05	7.60386	0.875928	-0.0798118
	1708 2-Ethyl-2-(p-tolyl)malonamide	18	C12H16N2O2	[M+H]+	221.129	-0.2	11.05	7038391	11770768	15023884	49215	-	107628	-	-	-	0.00841106	7.54575	0.00831495	8.86268	0.217544	1.31693
	2086 Gln Glu Met	24	C15H26N4O7S	[M+H]+	407.159	-2.2	8.09	2018322	2209363	2211941	-	-	-	816844	926672	789275	4.85e-06	7.54207	7.03e-05	1.34625	3.81e-05	-6.19583
	107 Adenosine 3',5'-cyclic monophosphate	0	C10H12N5O6P	[M+H]+	330.06	-2.7	6.86	2540436	2845474	3288595	-	-	-	514805	565630	434380	0.000188059	7.51	0.000413642	2.51764	0.000214693	-4.99236
	1157 hydrocinnamic acid	4	C9H10O2	[M-H]-	149.061	-7.4	4.46	2132654	2326764	5364234	22606	-	-	-	-	-	0.0358324	7.412	0.0357763	7.54468	0.373901	0.132678
	2967 Fraxidin	41	C11H10O5	[M-H]-	221.046	-1.6	9.96	4620016	5203814	8004734	25844	32488	50632	-	-	-	0.00482125	7.3542	0.00474697	9.05873	0.0273104	1.70453
	2421 D-(+)-Mannose	28	C6H12O6	[M+H-H2O]+	163.06	8.6	23.77	1511313	2485958	7090966	-	-	-	-	56663	-	0.0996956	7.30634	0.100427	6.74512	0.373901	-0.561212
	2178 4-Chloro-L-phenylalanine	25	C9H10ClNO2	[M-H-NH3]-	181.006	0.7	6.56	1114209	1417183	2138827	-	-	-	-	-	-	0.00703334	7.28238	0.00703334	7.28238	NA	0
	161 p-Hydroxyphenyllactic acid	0	C9H10O4	[M-H-H2O]-	163.04	-5.9	6.52	1750096	1776894	2787307	-	-	-	-	-	-	0.00360671	7.12411	0.00360671	7.12411	NA	0
	1671 CAY10397	18	C17H16N2O5	[M-H]-	327.099	-14.8	7.83	761409	682389	2592193	-	-	-	-	-	-	0.0990353	7.07182	0.0990353	7.07182	NA	0
	1722 Kynurenic acid	18	C10H7NO3	[M+H]+	190.05	0.2	4.15	22197970	19948566	13432882	137404	177402	128449	-	148227	-	0.00220085	6.97027	0.00219321	7.1453	0.386212	0.175027
	2640 HAEMATOMMIC ACID	31	C9H8O5	[M-H]-	195.03	13.9	6.93	888401	1098638	1914716	-	-	-	-	49536	44499	0.0145945	6.94863	0.015595	5.22166	0.118008	-1.72697
	2526 Asp Glu	30	C9H14N2O7	[M+H]+	263.087	-5.2	4.71	982122	1191985	1292260	-	-	-	412689	420136	396739	0.000232976	6.85232	0.00124116	1.49528	5.31e-07	-5.35704
	2743 Glu Asp	35	C9H14N2O7	[M+H]+	263.087	-5.2	4.71	974748	1191985	1292260	-	-	-	412689	394717	396739	0.000259334	6.84925	0.00132004	1.52234	2.66e-07	-5.3269
	2105 .alpha.-Cyano-4-hydroxycinnamic acid	24	C10H7NO3	[M+H]+	190.05	0.2	4.13	19194868	18584144	10817795	137404	177402	128449	-	-	-	0.00399635	6.77658	0.00397387	7.03815	0.178841	0.261574
	1720 4-Hydroxyphenylpyruvic acid	18	C9H8O4	[M-H]-	179.035	-3.3	4.83	2425105	4114930	2540116	25826	32584	29538	-	47922	-	0.00533307	6.68992	0.0053201	6.82228	0.823081	0.132356
	1726 ANABASAMINE	18	C16H19N3	[M+H]+	254.165	-14.8	16.27	-	61295992	-	-	-	-	60214208	-	64639900	0.373901	6.64301	0.508133	-1.0191	0.116619	-7.66211
	2605 ESCULETIN	31	C9H6O4	[M-H]-	177.019	15.1	5.36	931395	1108521	2618940	27321	-	-	-	-	27402	0.0454367	6.62135	0.0454391	6.61888	0.997526	-0.00246737
	1680 p-Hydroxyphenyllactic acid	18	C9H10O4	[M-H]-	181.051	-3.5	12.35	915496	1197406	1786969	-	-	-	28614	-	-	0.0074359	6.58098	0.00754437	6.12776	0.373901	-0.453222
	1580 2-Hydroxy-4-methylbenzoic acid	17	C8H8O3	[M-H]-	151.04	-6.4	12.35	3626426	4219813	6293734	-	56346	51229	-	84357	52122	0.00449287	6.50099	0.00452839	6.25593	0.45349	-0.245059
	1384 4-ACETOXYPHENOL	13	C8H8O3	[M-H]-	151.04	-6.4	12.35	3626426	4219813	6293734	-	56346	51229	-	84357	52122	0.00449321	6.49825	0.00452873	6.25362	0.450951	-0.244631
	723 L-(-)-3-Phenyllactic acid	1	C9H10O3	[M-H]-	165.056	-5	11.69	494547	683988	2987231	-	-	-	-	220291	-	0.161823	6.44398	0.180041	4.046	0.373901	-2.39798
	1163 2-Ketohexanoic acid	5	C6H10O3	[M-H]-	129.056	-8.7	3.31	843607936	856089600	1327900032	8448760	12323690	14343316	816856	1426577	938392	0.00332604	6.42991	0.0031975	9.8941	0.00361156	3.46419
	271 Indoleacetaldehyde	0	C10H9NO	[M-H]-	158.061	-5.3	5.06	3007487	3641307	6948823	52429	48012	77290	54717	61772	86451	0.0215655	6.25751	0.0216969	6.06616	0.560446	-0.191358
	2926 Ser Tyr His Asp	40	C22H28N6O9	[M+H]+	521.199	-14.9	10.36	454904	647837	936900	-	-	-	5233453	-	5757385	0.00875742	6.08721	0.179835	-2.43123	0.117023	-8.51844
	1125 2-Ketohexanoic acid	3	C6H10O3	[M-H]-	129.056	-8.7	11.06	14998784	15029337	21481822	180490	199418	401979	299480	1328604	381753	0.00143028	6.04175	0.00163654	4.6797	0.292191	-1.36205
	130 L-(-)-3-Phenyllactic acid	0	C9H10O3	[M-H]-	165.056	-5.6	3.67	73026992	84952992	173643568	1208433	1340482	2573902	530086	472298	517217	0.026566	6.01647	0.0256555	7.76971	0.0508509	1.75324
	626 Phenyllactic acid	1	C9H10O3	[M-H]-	165.056	-5.6	3.67	73026992	84952992	173643568	1208433	1340482	2573902	530086	472298	517217	0.026566	6.01647	0.0256555	7.76971	0.0508509	1.75324
	782 Phenyllactic acid	1	C9H10O3	[M-H]-	165.056	-6.2	10.84	730792	2714392	5417752	32288	40894	65022	59720	176974	59915	0.0989755	6.00291	0.103498	4.90115	0.25992	-1.10176
	1056 Harmaline	1	C13H14N2O	[M+H]+	215.118	0	3.49	1945398	1760586	2662780	49956	-	-	38783	36698	34877	0.00162611	5.8305	0.001623	5.85075	0.939391	0.0202476
	608 HUPERZINE A	1	C15H18N2O	[M+H]+	243.149	-15.2	17.92	-	7152332	2789574	-	-	105963	5720521	42755	6550326	0.189969	5.75288	0.802592	-0.302928	0.11923	-6.05581
	2553 L-Asparagine	30	C4H8N2O3	[M-H-H2O]-	113.036	-10.2	4.87	5246400	6082644	12127699	109014	164690	164760	121062	138307	140324	0.0240313	5.7414	0.0239004	5.87497	0.544717	0.133566
	2091 4-Hydroxycinnamyl aldehyde	24	C9H8O2	[M-H]-	147.045	-7.2	3.77	4494040	5668746	12604875	133644	110038	196082	129585	107092	112139	0.0423535	5.69411	0.0418459	6.02838	0.317343	0.334263
	2118 DL-Phenylalanine	24	C9H11NO2	[M-H-NH3]-	147.045	-7.2	3.77	4494040	5668746	12604875	133644	110038	196082	129585	107092	112139	0.0423535	5.69411	0.0418459	6.02838	0.317343	0.334263
	526 PyroGlu-Phe	0	C14H16N2O4	[M+H]+	277.118	-0.7	3.66	8552203	8294466	9112394	168817	154223	182015	6392386	6629560	6295878	3.92e-06	5.68365	0.0010592	0.426306	3.79e-07	-5.25735
	769 N-Acetylputrescine	1	C6H14N2O	[M+H]+	131.118	2.4	12.64	77975152	60610176	1137987	1557467	1449290	57200	406939	316234	429919	0.121888	5.51103	0.118068	6.92092	0.258779	1.40989
	823 6-Methylmercaptopurine	1	C6H6N4S	[M-H]-	165.024	-13	7.25	5653886	6728196	10677931	255797	123720	126243	145048	205131	77239	0.00792942	5.5108	0.00782989	5.7536	0.671453	0.242805
	718 Asp Pro Gln	1	C14H22N4O7	[M+H]+	359.156	-0.1	8.35	6318810	7706410	11967475	154491	184491	235791	5749402	5833405	5983527	0.00757108	5.49897	0.174007	0.565293	1.61e-07	-4.93368
	17 N1-Acetylspermidine	0	C9H21N3O	[M+H]+	188.176	0.9	29.3	1067133	977833	15230258	-	-	155095	-	207117	-	0.300349	5.47692	0.301647	5.29535	0.625781	-0.181568
	2673 3-Acetamidocoumarin	33	C11H9NO3	[M+H]+	204.065	1.4	5.21	1047166	1122186	1060894	-	36588	-	-	48846	25755	1.55e-06	5.40448	1.86e-06	5.09611	0.593641	-0.308369
	2853 5-Hydroxy-L-tryptophan	38	C11H12N2O3	[M+H-NH3]+	204.065	1.4	5.21	1047166	1122186	1060894	-	36588	-	-	48846	25755	1.55e-06	5.40448	1.86e-06	5.09611	0.593641	-0.308369
	643 N1,N12-Diacetylspermine	1	C14H30N4O2	[M+H]+	287.244	-0.2	23.91	35985	71558	4379200	-	-	107476	-	-	-	0.370824	5.12018	0.361296	7.11836	0.373901	1.99818
	1261 6.beta.-Naltrexol	7	C20H25NO4	[M-H]-	342.171	-14	4.02	1117745	1217586	1580856	-	46406	62672	1342478	1597917	1312827	0.000865678	5.03947	0.53868	-0.119107	0.00011486	-5.15858
	750 1H-Indole-2-carboxylic acid, ethyl ester	1	C11H11NO2	[M+H]+	190.086	0.8	5.02	2800371	2791480	2396017	102525	55877	87301	55555	56569	76987	4.29e-05	5.02282	4.1e-05	5.40051	0.287977	0.377682
	192 N1-Acetylspermidine	0	C9H21N3O	[M+H]+	188.176	0.3	19.76	46926104	47759068	88402256	-	-	2491422	-	5036666	-	0.0124799	4.98527	0.0132509	4.45886	0.506966	-0.526408
	31 N8-Acetylspermidine	0	C9H21N3O	[M+H]+	188.176	1.4	20.27	57499136	58151988	103529008	-	-	2849331	-	6557382	-	0.00973068	4.95823	0.0105097	4.34855	0.458007	-0.60968
	705 PyroGlu-Val	1	C10H16N2O4	[M+H]+	229.118	0.9	4.86	10788696	10726923	9968149	343253	375475	327093	5949203	7711434	7032759	2.75e-06	4.9119	0.00337417	0.605438	0.000217532	-4.30646
	2260 3-Dehydroquinic acid	27	C7H10O6	[M-H]-	189.041	-12.5	4.43	678999	772145	1394992	32276	31369	30955	34017	-	48252	0.0150885	4.91102	0.0151664	4.88789	0.961731	-0.0231353
	2532 Phenylglyoxylic acid	30	C8H6O3	[M-H]-	149.024	15.3	11.83	450099	1251729	-	-	-	-	-	220879	-	0.199474	4.90369	0.255353	2.73106	0.373901	-2.17263
	716 N8-Acetylspermidine	1	C9H21N3O	[M+H]+	188.176	1.4	28.13	1532088	1308307	14438888	-	-	-	-	241217	-	0.269143	4.87432	0.270241	4.76849	0.373901	-0.105833
	368 Argininosuccinic acid	0	C10H18N4O6	[M-H-H2O]-	271.105	0.4	13.68	3990628	3581972	5560598	-	-	-	-	-	-	0.00218231	4.85669	0.00218231	4.85669	NA	0
	2798 Androsterone sulfate	37	C19H30O5S	[M+H]+	371.189	9.8	4.95	3263354	3347271	3568321	110731	109189	150327	1927978	2103110	1827086	3.73e-06	4.78096	0.000290468	0.797065	2.36e-05	-3.98389
	2656 2-Methylbenzoic acid	32	C8H8O2	[M-H]-	135.045	-8.5	6.52	2337726	2215422	3991768	72763	135279	106857	48329	110946	119727	0.00873199	4.76211	0.00860807	4.93672	0.699529	0.174614
	2221 Val Pro Asp	26	C14H23N3O6	[M+H]+	330.166	0.7	5.25	2339094	2620046	3057797	-	111309	195040	1827276	1746913	1733754	0.000286034	4.65714	0.0128814	0.594898	1.05e-05	-4.06224
	2107 DL-Propargylglycine	24	C5H7NO2	[M+H]+	114.055	3	10.47	6753210	6577567	7229444	299103	225603	290709	277766	339550	285580	4.7e-06	4.65618	4.75e-06	4.50915	0.390055	-0.147025
	2259 Dasatinib	27	C22H26ClN7O2S	[M-H]-	486.148	-14.7	7.38	-	1068370	277796	-	-	-	460553	-	115668	0.239077	4.62685	0.495994	1.19839	0.251192	-3.42846
	512 Adenosine 2',3'-cyclic monophosphate	0	C10H12N5O6P	[M-H]-	328.045	0.8	6.37	688174	840672	263584	-	21876	38192	14257724	16605224	13111294	0.0294816	4.61403	0.000174976	-4.61667	0.000141602	-9.2307
	2075 Diglykokoll	23	C4H7NO4	[M-H]-	132.03	-9.3	10.15	972054	1324499	1981298	67004	39721	71445	46087	44754	43243	0.00989276	4.58556	0.00951335	4.99568	0.213815	0.410117
	2410 N.epsilon.-Methyl-L-lysine	28	C7H16N2O2	[M+H-NH3]+	144.102	1.4	17.81	2841164	2765630	5016194	116987	119376	206968	185786	313502	139941	0.0100714	4.58266	0.0108331	4.05471	0.33602	-0.527949
	104 Argininosuccinic acid	0	C10H18N4O6	[M-H]-	289.115	0.1	13.68	24620046	23770960	34560408	-	-	-	-	-	-	0.00157127	4.56981	0.00157127	4.56981	NA	0
	452 DL-Mandelic acid	0	C8H8O3	[M-H]-	151.04	-7.1	3.87	6521996	6789904	8426079	224298	296565	403840	243886	313217	200542	0.000314112	4.55508	0.000301726	4.84255	0.41726	0.287468
	35 L-Tyrosine	0	C9H11NO3	[M-H]-	180.067	-4	11.48	5468103	6873504	6716579	458179	148671	218643	7401079	5881782	4588322	0.000180697	4.52901	0.691323	0.0927757	0.00225891	-4.43624
	612 L-Tyrosine	1	C9H11NO3	[M-H-NH3]-	163.04	-5.3	9.41	1427462	1717353	3741662	189718	46839	67038	1318918	950210	1086792	0.039595	4.50355	0.184987	1.03706	0.000947473	-3.46649
	646 p-Hydroxyphenyllactic acid	1	C9H10O4	[M-H-H2O]-	163.04	-5.3	9.41	1427462	1717353	3741662	189718	46839	67038	1318918	950210	1086792	0.039595	4.50355	0.184987	1.03706	0.000947473	-3.46649
	653 trans-2-Hydroxycinnamic acid	1	C9H8O3	[M-H]-	163.04	-5.3	9.41	1427462	1717353	3741662	189718	46839	67038	1318918	950210	1086792	0.039595	4.50355	0.184987	1.03706	0.000947473	-3.46649
	2775 3,5-Dihydroxybenzyl alcohol	36	C7H8O3	[M+H-H2O]+	123.044	2.8	9.27	19122074	21310006	23656772	1973122	456684	-	7066376	7815758	8910237	0.000130333	4.47501	0.000686427	1.42957	0.000696577	-3.04544
	2843 N-Acetylputrescine	38	C6H14N2O	[M+H]+	131.118	2.4	26.81	578808	752543	1049136	-	-	-	-	-	-	0.00528327	4.4409	0.00528327	4.4409	NA	0
	2117 Fuberidazole	24	C11H8N2O	[M+H]+	185.071	0.3	4.3	1156365	1048200	1111846	49078	56405	47319	55014	54250	71615	4.75e-06	4.43989	5.17e-06	4.19653	0.212265	-0.243361
	1815 N-Acetylpyrrolidine	19	C6H11NO	[M+H]+	114.091	2.3	11.2	-	33213894	55511476	-	-	2484464	1216748	2350720	1241857	0.14756	4.43888	0.149932	4.21875	0.75139	-0.220132
	1531 DL-2-Methylglutamic acid	16	C6H11NO4	[M+H]+	162.076	0.7	7.05	2954708	3166319	1908318	93191	148641	137343	-	120113	-	0.00280731	4.40435	0.00265555	4.92217	0.176173	0.517819
	2137 N-Methyl-L-glutamate	25	C6H11NO4	[M+H]+	162.076	0.7	7.05	2954708	3166319	1908318	93191	148641	137343	-	120113	-	0.00280731	4.40435	0.0026567	4.91651	0.177544	0.512163
	341 1H-Purin-6-amine, N,N-dimethyl-	0	C7H9N5	[M+H]+	164.093	0.2	4.02	7033779	7370105	9112674	327993	404474	388492	329586	352241	318032	0.000317758	4.39087	0.000310493	4.55581	0.18674	0.164937
	2448 Asp Val	29	C9H16N2O5	[M+H]+	233.113	0.4	12.53	3862254	3987583	5677685	-	-	-	-	-	-	0.00184383	4.36729	0.00184383	4.36729	NA	0
	1154 Androsterone sulfate	4	C19H30O5S	[M-H]-	369.174	10.2	5	1808324	1935812	2993986	75142	127863	131347	1905676	2127313	2027408	0.00476072	4.33291	0.585316	0.152934	8.83e-06	-4.17997
	1614 Glycerophospho-N-oleoyl ethanolamine	17	C23H46NO7P	[M+H]+	480.308	-14.9	3.29	1070222	1840902	-	-	50297	-	4820822	4310122	2526175	0.145243	4.32807	0.0288263	-1.97771	0.0052734	-6.30578
	150 L-Methionine, N-acetyl-	0	C7H13NO3S	[M-H]-	190.054	-3.9	4.13	22536140	25995790	39146408	1268356	1227211	1937882	438788	551790	478798	0.0054039	4.30572	0.00474389	5.89894	0.0132015	1.59323
	722 6H-Purin-6-one, 2-(dimethylamino)-1,7-dihydro-	1	C7H9N5O	[M+H]+	180.088	0.1	5.12	3285788	3477309	3666115	172747	187830	169688	199222	190704	172124	7.34e-06	4.29777	7.47e-06	4.21379	0.339148	-0.083985
	237 D-Glycerate 2-phosphate	0	C3H7O7P	[M-H]-	184.986	-3.6	14.08	5711871	4886072	9054554	-	-	-	-	380338	-	0.0081977	4.26813	0.00826203	4.21216	0.373901	-0.0559768
	1344 Arachidonoyl ethanolamide phosphate	11	C22H38NO5P	[M+H]+	428.256	12.3	10.63	3189194	3096392	4014826	162191	161705	215070	-	-	-	0.000371304	4.25636	0.000347297	4.72929	0.0470747	0.472926
	1447 Propionic acid	15	C3H6O2	[M-H]-	73.0295	-15.1	6.21	56528628	68893720	121387312	3659680	3685290	5604750	4627933	4559198	4842401	0.0172653	4.25241	0.0175014	4.13686	0.609114	-0.115546
	59 N1-Acetylspermidine	0	C9H21N3O	[M+H]+	188.176	1.4	21.65	34276276	28891236	54427812	-	-	-	-	5214851	-	0.00878989	4.24529	0.0100233	3.65294	0.373901	-0.592344
	527 L-Tyrosine	0	C9H11NO3	[M-H]-	180.067	-4	13.98	437012	1112324	1570104	91226	-	46928	1291815	773392	656469	0.0405802	4.20645	0.746428	0.196792	0.0122546	-4.00966
	1279 Pyrimidin-4-yl-Methanol	9	C5H6N2O	[M+H]+	111.055	4.6	8.53	3363298	3426912	2365073	-	-	-	-	-	-	0.00110482	4.18822	0.00110482	4.18822	NA	0
	1107 Difenzoquat cation	2	C17H17N2	[Cat]+	249.139	-14.9	17.85	-	1156283	819515	-	-	-	1185106	-	1107795	0.128434	4.18471	0.842046	-0.211077	0.116599	-4.39579
	2830 Thr-Ala	38	C7H14N2O4	[M+H]+	191.103	0.3	15.38	1439285	1031353	2139506	-	-	-	-	107586	-	0.0109673	4.15616	0.0111641	4.04147	0.373901	-0.114685
	1894 1-Aminocyclohexanecarboxylic acid	20	C7H13NO2	[M+H]+	144.102	1.4	17.76	1508161	1655220	4432320	100070	119376	206968	103126	249332	123740	0.0659886	4.15486	0.0673288	3.99555	0.782832	-0.159307
	489 2-Keto-3-deoxyoctonic acid	0	C8H14O8	[M-H]-	237.062	-1.7	11.22	8106346	9405208	12560972	409977	756747	522854	406378	515629	443798	0.00204397	4.15371	0.00193902	4.46062	0.370323	0.306911
	1615 3-Hydroxykynurenine	17	C10H12N2O4	[M-H-NH3]-	206.046	13.7	11.16	2399360	1757895	1586493	91690	92005	139106	78341	156910	134246	0.00188255	4.15328	0.00196258	3.95836	0.609935	-0.194918
	2062 L-Arginine	23	C6H14N4O2	[2M+H]+	349.231	-0.4	19.6	1385384	1720658	4338666	312802	-	99642	2990532	4266283	3645871	0.067069	4.13938	0.314768	-0.550396	0.000770682	-4.68978
	1757 Mevalonic acid	19	C6H12O4	[M-H]-	147.066	-6.7	5.17	15960647	18193540	42543660	927618	1268545	2157309	1044978	1375613	1270553	0.0473459	4.13895	0.046006	4.37705	0.591746	0.238098
	948 Phospho(enol)pyruvic acid	1	C3H5O6P	[M-H]-	166.975	-5.4	14.75	4616159	3909198	8046082	-	-	-	-	-	-	0.0151323	4.13255	0.0151323	4.13255	NA	0
	507 L-Methionine, N-acetyl-	0	C7H13NO3S	[M+H]+	192.069	0	4.15	3491797	3264367	2758981	197423	181496	164080	109404	79873	100789	0.000159959	4.1312	0.000143296	5.03577	0.00293283	0.904568
	1832 Gly Ala Gln	20	C10H18N4O5	[M+H]+	275.135	0	12.24	152181040	164078992	190968992	-	-	-	-	-	-	0.000156429	4.09496	0.000156429	4.09496	NA	0
	2882 1,2,3-Trihydroxybenzene	39	C6H6O3	[M-H]-	125.024	-8.9	14.14	1509032	1242199	1933216	-	-	-	-	105260	-	0.00186908	4.0841	0.001892	4.01678	0.373901	-0.0673215
	2884 Hydroxyhydroquinone	39	C6H6O3	[M-H]-	125.024	-8.9	14.14	1509032	1242199	1933216	-	-	-	-	105260	-	0.00186908	4.0841	0.001892	4.01678	0.373901	-0.0673215
	2713 Propafenone	34	C21H27NO3	[M+H]+	342.206	-13.1	3.29	2657254	2594485	2759530	150880	129518	200963	2131310	2211972	2261575	1.15e-06	4.05684	0.0015679	0.278503	1.23e-06	-3.77834
	2165 2-Methoxy-5-methylphenol	25	C8H10O2	[M-H-H2O]-	119.05	-10.4	3.77	1136343	1593204	4050978	87230	167596	153794	60841	44460	48117	0.0788693	4.05257	0.0711532	5.46586	0.0282508	1.41329
	863 6-Methyluracil	1	C5H6N2O2	[M+H]+	127.05	2.3	4.68	1370148	1331134	880604	79995	75225	64614	76107	119495	87376	0.00204445	4.02623	0.00221993	3.66196	0.201106	-0.364275
	1029 Thymine	1	C5H6N2O2	[M+H]+	127.05	2.3	4.68	1370148	1331134	880604	79995	75225	64614	76107	119495	87376	0.00204445	4.02623	0.00221993	3.66196	0.201106	-0.364275
	2446 Dihydralazine	29	C8H10N6	[M+H]+	191.104	-6.6	15.38	1439285	1031353	2139506	-	-	-	-	107586	-	0.0112086	4.01059	0.0113214	3.95012	0.373901	-0.0604699
	2054 3-Phosphoglyceric acid	23	C3H7O7P	[M+H]+	187	1	14.07	1159312	908875	1727536	88919	-	78772	-	132316	-	0.00811503	3.95961	0.00853671	3.73601	0.514278	-0.223609
	719 PyroGlu-Ala	1	C8H12N2O4	[M+H]+	201.087	0.1	6.62	2983785	2403738	1570484	135392	149900	170314	1991654	2179496	1887405	0.0061584	3.93282	0.513787	0.1997	2.67e-05	-3.73312
	2839 Ala His Phe Asp	38	C22H28N6O7	[M-H]-	487.195	-13.3	4.7	459547	-	-	-	-	-	296047	-	271297	0.373901	3.93162	0.862258	-0.266012	0.116932	-4.19763
	2896 5-Methylisoxazol-3-amine	39	C4H6N2O	[M+H]+	99.0553	5.2	5.98	6196118	6229441	6523396	408011	369740	466648	285426	290900	222702	6.65e-07	3.9286	5.7e-07	4.56773	0.0141301	0.639131
	1789 Indolelactic acid	19	C11H11NO3	[M-H]-	204.067	13.1	3.44	1513872	1526511	2887973	106600	123859	162050	150156	159428	125320	0.0155451	3.91683	0.0159278	3.76886	0.504406	-0.147971
	15 L-Tyrosine	0	C9H11NO3	[M+H]+	182.081	0.7	9.56	299764224	316883968	419919680	47841172	9393377	11921754	214288032	201619136	239977232	0.00122866	3.90581	0.031724	0.660301	0.000309576	-3.24551
	1113 2-Ketohexanoic acid	2	C6H10O3	[M-H]-	129.056	-8.7	14.71	660594	818142	1604942	-	-	-	-	150488	101002	0.0305954	3.85962	0.0348007	3.25818	0.189945	-0.601441
	1529 .alpha.-D-Galacturonic acid	16	C6H10O7	[M-H]-	193.035	-3	13.3	6091629	5935347	8722257	476387	489668	476414	334115	328638	238026	0.00205829	3.84645	0.0018589	4.52574	0.0045707	0.679295
	1572 D-Glucuronic acid	16	C6H10O7	[M-H]-	193.035	-3	13.3	6091629	5935347	8722257	476387	489668	476414	334115	328638	238026	0.00205829	3.84645	0.0018589	4.52574	0.0045707	0.679295
	2016 Gly-Pro-Arg	22	C13H24N6O4	[M+H]+	329.193	-15.1	9.63	113301	184609	1043412	-	-	53338	-	503929	-	0.236821	3.83453	0.477865	1.30036	0.405196	-2.53418
	2607 Minoxidil	31	C9H15N5O	[M+H-H2O]+	192.124	-2.5	18.11	1295340	1232344	1979622	88823	101276	127380	42427	144552	-	0.00431273	3.82753	0.00412329	4.31486	0.451049	0.487326
	2709 Quinic acid	34	C7H12O6	[M-H]-	191.056	5.2	4.53	1007505	906521	1860886	67223	69218	129609	41882	75175	61538	0.0182219	3.82667	0.0167018	4.40168	0.267273	0.575006
	380 Guanosine 5'-diphosphate	0	C10H15N5O11P2	[M-H-H2O]-	424.007	-2.1	15.26	635975	556676	992309	-	-	-	-	104617	-	0.00722145	3.82072	0.00817537	3.39501	0.373901	-0.425708
	2927 Benzoic acid	40	C7H6O2	[M+H]+	123.044	2	10.76	679139	1103150	2989951	206432	56126	75497	846938	828681	1710950	0.106441	3.81934	0.579779	0.494842	0.0261535	-3.32449
	2057 Isopentenyladenine	23	C10H13N5	[M-H]-	202.11	-9.5	3.44	12753451	12222124	22172632	899408	1051933	1422763	720095	645597	768045	0.0107437	3.80463	0.00971646	4.46575	0.0604708	0.661122
	314 trans-3-Hydroxycinnamic acid	0	C9H8O3	[M+H-H2O]+	147.044	0.3	9.46	28246014	28552394	36985620	5108308	768860	847208	19929988	19913018	19479326	0.00082181	3.80187	0.016046	0.660767	0.000262003	-3.1411
	791 Xanthine	1	C5H4N4O2	[M-H]-	151.026	-6.3	11	549888	1635498	4172853	145859	122990	203090	279381	268832	308450	0.141665	3.75195	0.162779	2.89183	0.00852109	-0.860127
	943 6.beta.-Naltrexol	1	C20H25NO4	[M+H]+	344.186	-12.9	4.32	1050124	1058351	1384472	88262	78974	94166	882675	829114	803856	0.000613617	3.7401	0.0443415	0.473516	5.85e-06	-3.26659
	2581 Fumitremorgin C	31	C22H25N3O3	[M-H]-	378.182	-13	4.8	1132718	1264908	2036120	76798	111695	145700	1300311	1488110	1278900	0.00840655	3.72977	0.694715	0.124447	5.68e-05	-3.60533
	199 N.alpha.-Acetyl-L-arginine	0	C8H16N4O3	[M-H]-	215.115	-1.7	11	7741385	8208162	11678533	561423	546057	991758	332298	618012	476266	0.00243639	3.7182	0.0021722	4.27551	0.252304	0.557309
	16 L-Tyrosine	0	C9H11NO3	[M-H]-	180.067	-4	9.35	201224288	202979968	329881088	40257004	7252403	8334484	184226032	205307568	206557808	0.0067724	3.71648	0.347063	0.300414	0.00015868	-3.41606
	1559 HUPERZINE A	16	C15H18N2O	[M+H]+	243.149	14	3.85	1181944	1138689	1623480	92399	105889	102054	-	979914	917799	0.00143029	3.71502	0.122808	1.03759	0.155217	-2.67743
	4 L-Tyrosine	0	C9H11NO3	[M+H-NH3]+	165.055	0.5	9.46	121102176	120372312	155998000	21677262	4157834	4440108	85056624	83082984	85368248	0.000731757	3.71465	0.0151648	0.648825	0.000218202	-3.06582
	945 Phenol	1	C6H6O	[M+H]+	95.0491	5.9	9.46	9792143	9674543	12954982	1755707	342678	383398	6817833	7183119	7578382	0.00103818	3.70751	0.0300557	0.587308	0.000243714	-3.1202
	2124 Pro Val Asp	24	C14H23N3O6	[M+H]+	330.166	0.4	5.22	2523854	2625373	3007714	204355	208822	217010	1843408	1890868	1803297	6.98e-05	3.69418	0.00428196	0.558774	3.58e-07	-3.1354
	897 DL-2-Aminoadipic acid	1	C6H11NO4	[M-H]-	160.061	-5.8	7.25	10161163	15183943	60361364	2639352	3009070	1303328	2803312	3320049	3008873	0.175576	3.62396	0.185068	3.23036	0.249099	-0.393592
	466 Salicylaldehyde	0	C7H6O2	[M+H]+	123.044	2	9.46	53868456	54667584	69559160	10598456	1813873	2146760	38158060	39903132	39769360	0.00074121	3.61266	0.0173417	0.595935	0.00029966	-3.01672
	1557 4-Hydroxybenzaldehyde	16	C7H6O2	[M+H]+	123.044	2	9.46	53868456	54667584	69559160	10598456	1813873	2146760	38158060	39903132	39769360	0.00074121	3.61266	0.0173417	0.595935	0.00029966	-3.01672
	2659 N4-Phthalylsulfathiazole	33	C17H13N3O5S2	[M+Na]+	426.019	4.5	15.27	624459	553011	870411	-	-	-	62589	103861	-	0.00289476	3.55562	0.00333908	3.18932	0.313653	-0.366304
	2514 Ile-Ser	30	C9H18N2O4	[M+H]+	219.134	0.8	13.69	5550501	5019414	7976958	-	-	-	-	-	-	0.0034161	3.55302	0.0034161	3.55302	NA	0
	2085 Benzoic acid, 2,6-dihydroxy-	24	C7H6O4	[M+H-H2O]+	137.023	1.3	6.95	156777	147241	77227	-	-	-	-	-	-	0.00979103	3.54187	0.00979103	3.54187	NA	0
	40 N1-Acetylspermidine	0	C9H21N3O	[M+H]+	188.176	1.4	26.31	2804616	2138348	12527597	-	-	-	-	518072	-	0.188363	3.52727	0.188649	3.51497	0.373901	-0.0123061
	1824 DL-2-Methylglutamic acid	20	C6H11NO4	[M+H-H2O]+	144.065	0.6	4.13	2955081	2765490	2535289	254524	248756	216618	171873	202522	148591	3.28e-05	3.51955	3e-05	3.98057	0.0284585	0.46102
	1265 8-iso-17-phenyl trinor Prostaglandin F2.alpha.	8	C23H32O5	[M-H]-	387.218	14.5	10.22	566774	-	109221	-	-	-	-	-	-	0.279049	3.51893	0.279049	3.51893	NA	0
	304 Citric acid	0	C6H8O7	[M-H]-	191.02	-3.3	18.63	851885	341907	1012001	-	-	-	661335	917344	823788	0.029432	3.50209	0.77607	-0.123219	0.000598223	-3.62531
	75 L-Tyrosine	0	C9H11NO3	[M+H]+	182.081	0.7	12.15	1270445	2741954	5036234	437887	135534	228717	2903236	2231810	2440029	0.0667361	3.49578	0.681929	0.25644	0.000487547	-3.23934
	1558 Biocytin	16	C16H28N4O4S	[M+Na]+	395.172	-12.5	8.54	9147807	10207829	15915514	876653	1017481	1240772	7747828	8682661	8815990	0.00702868	3.49199	0.191493	0.482406	3.09e-05	-3.00959
	1246 Trans-4-Hydroxy-L-proline	7	C5H9NO3	[M-H]-	130.051	-9.7	6.97	1791267	1793424	3197153	149154	105612	352656	120803	152920	241878	0.0122699	3.48091	0.0112703	3.71735	0.734951	0.236444
	2808 Thr Gly Leu Ala Glu	37	C20H35N5O9	[M+H]+	490.251	-1.3	7.81	1490508	1779237	1773850	180070	148359	124611	1083877	1173482	1255853	9.32e-05	3.47674	0.00900554	0.521662	4.04e-05	-2.95508
	2646 prednisone	32	C21H26O5	[M+Cl]-	393.147	13.4	8.53	3106688	3566401	6025028	327992	324777	494438	3355262	3295804	3545851	0.0132425	3.46842	0.410968	0.316482	5.61e-06	-3.15194
	1503 Fumitremorgin C	16	C22H25N3O3	[M+H]+	380.197	-10.7	4.22	1535361	1664404	1529257	161526	113636	152171	1212902	1135944	1302289	6.56e-06	3.46811	0.00529331	0.373197	2.83e-05	-3.09491
	1250 Thymine	7	C5H6N2O2	[M-H]-	125.036	-9.2	4.73	16628991	20295014	36484080	1845320	1836804	3016156	1619812	1389321	1295918	0.0220048	3.45408	0.0195075	4.09184	0.119107	0.63776
	238 Argininosuccinic acid	0	C10H18N4O6	[M+H]+	291.13	0	13.69	57961736	53209928	79839864	-	-	-	-	-	-	0.00213179	3.44658	0.00213179	3.44658	NA	0
	2088 Trp Ser	24	C14H17N3O4	[M+H]+	292.129	13.7	13.69	6440246	5366000	8948839	-	-	-	-	-	-	0.00410065	3.42645	0.00410065	3.42645	NA	0
	250 DL-Octopamine	0	C8H11NO2	[M+H-H2O]+	136.076	0.8	10.63	1656854	2472742	7131867	571082	229456	251706	2580591	2262916	4148580	0.11727	3.41985	0.696242	0.324666	0.0111481	-3.09519
	37 N8-Acetylspermidine	0	C9H21N3O	[M+H]+	188.176	0.9	22.55	19448516	16134541	30086480	-	-	-	-	4438656	-	0.00923595	3.40566	0.0112924	2.9379	0.373901	-0.467766
	864 Oxypurinol	1	C5H4N4O2	[M-H]-	151.026	-6.9	11.09	1163499	1635498	4678054	244548	162784	299491	326398	489891	440860	0.109964	3.40305	0.133165	2.57231	0.0428779	-0.830735
	994 Ketoleucine	1	C6H10O3	[M-H]-	129.056	-7.9	16.05	579182	584748	1344983	-	-	-	-	170318	91988	0.0408822	3.39935	0.047692	2.87682	0.291122	-0.522528
	1597 BOLDINE	17	C19H21NO4	[M-H]-	326.14	-12.5	6.43	6608642	6494534	8208370	749922	557758	713664	5263068	5955292	4842294	0.000320173	3.39825	0.0524969	0.408105	0.000143181	-2.99014
	2222 Flumequine	26	C14H12FNO3	[M+H]+	262.087	0	4.48	96060	101939	116992	-	-	-	77931	80020	61637	0.000108078	3.39228	0.0202644	0.520511	0.000405759	-2.87176
	1725 ANABASAMINE	18	C16H19N3	[M+H]+	254.165	-14.8	19.27	-	705778	-	-	37644	-	-	-	-	0.386742	3.34499	0.373901	3.80742	0.373901	0.462428
	1108 2-Ketohexanoic acid	2	C6H10O3	[M-H]-	129.056	-7.1	17.71	580732	595862	1146568	-	-	-	-	185142	85111	0.0200289	3.32574	0.0253999	2.74106	0.328752	-0.584681
	1001 Asn-Asn	1	C8H14N4O5	[M+H]+	247.104	15	6.29	-	59428	227997	-	-	-	-	-	-	0.248098	3.30949	0.248098	3.30949	NA	0
	556 CHRYSAROBIN	1	C15H12O3	[M+H]+	241.086	-15	14.43	-	259059	-	-	-	-	-	250243	-	0.373901	3.21754	0.980895	0.0463129	0.373901	-3.17122
	123 L-Tyrosine	0	C9H11NO3	[M+H-NH3]+	165.055	1.7	11.71	553613	888883	1646183	171797	74015	89293	1164029	1074618	914118	0.047445	3.2043	0.951684	-0.0296277	0.000289035	-3.23393
	2044 1-NA-PP1	23	C19H19N5	[M-H]-	316.157	-11	9.41	175755	-	538852	-	-	-	315110	-	460517	0.220979	3.20065	0.923269	-0.114092	0.131999	-3.31474
	2246 N-Tris(hydroxymethyl)methyl-2-aminoethanesulfonic acid	26	C6H15NO6S	[M+H]+	230.069	-13.9	14.64	702699	756869	1045903	72014	91786	113163	91023	142390	114796	0.00227592	3.17732	0.00260264	2.84706	0.279725	-0.33026
	1517 Homogentisic acid	16	C8H8O4	[M-H]-	167.035	-4.1	8.31	582555	644438	1940496	87086	115696	157641	61049	37034	21887	0.102333	3.13558	0.0834961	4.72259	0.0268199	1.58702
	1000 D-Gluconic acid, .delta.-lactone	1	C6H10O6	[M-H]-	177.041	-3.2	10.22	1531490	1337529	1467468	98151	96676	300220	79573	73919	75125	0.000132448	3.13089	1.79e-05	4.24552	0.259361	1.11463
	417 Phenol, 4-(2-aminoethyl)-	0	C8H11NO	[M+H-NH3]+	121.065	2.5	9.5	3887004	4179756	5992523	755771	-	-	2612533	2811604	2562931	0.00341086	3.1218	0.0378972	0.815785	8.89e-05	-2.30601
	2267 Glu Thr Leu	27	C15H27N3O7	[M+H]+	362.192	-1	7.43	1688382	1659690	1989420	290904	189699	154615	1145870	1202292	1289641	0.000157112	3.07084	0.00752124	0.553095	6.83e-05	-2.51774
	2905 Cys-Pro	40	C8H14N2O3S	[M+H]+	219.08	-15	6.35	6187729	7308094	8026550	1098892	985890	522071	1718833	1382514	1635295	0.000362927	3.04546	0.000505748	2.1839	0.0251114	-0.861555
	1499 3,4-Dihydroxymandelic acid	15	C8H8O5	[M-H-H2O]-	165.019	-4.4	9.06	958153	1138510	2013537	-	-	-	-	-	-	0.0209736	3.03962	0.0209736	3.03962	NA	0
	2033 L-Arginine	23	C6H14N4O2	[M-H-NH3]-	156.078	-6.1	19.84	1445668	1577079	2238376	538403	30030	73217	3472486	3934036	3358794	0.00637903	3.03551	0.0037013	-1.03295	0.000147555	-4.06846
	1241 Lys-Pro-Arg	7	C17H33N7O4	[M+2H]2+	200.637	0.6	17.38	2458644	2633980	5818910	370592	301745	675514	194141	469944	170245	0.0439766	3.01712	0.0375081	3.70909	0.316898	0.691971
	1411 Arg-Pro-Lys	14	C17H33N7O4	[M+2H]2+	200.637	0.6	17.38	2458644	2453246	5818910	370592	301745	675514	194141	365666	170245	0.0500458	2.99302	0.0411723	3.87761	0.189154	0.88459
	2934 CARBADOX	40	C11H10N4O4	[M-H]-	261.063	-10.1	4.36	51584	59981	126808	-	-	-	-	-	-	0.0433075	2.99019	0.0433075	2.99019	NA	0
	1224 Harmine	6	C13H12N2O	[M+H]+	213.102	-15.2	14.07	-	213374	-	-	-	-	-	-	-	0.373901	2.95961	0.373901	2.95961	NA	0
	2324 12-HYDROXY-4,4-BISNOR-4,8,11,13-PODOCARPATETRAEN-3-ONE	27	C15H16O2	[M+H]+	229.122	-14	11.06	-	316799	291664	-	-	-	386875	-	73481	0.116938	2.92841	0.752013	0.382238	0.297987	-2.54617
	2916 NEOPINE	40	C18H21NO3	[M+H]+	300.159	-14.4	4.71	1009137	1181972	1195091	154342	147369	144183	811118	785145	735887	8.22e-05	2.92489	0.00531866	0.538007	9.36e-06	-2.38689
	1145 2-Ketohexanoic acid	4	C6H10O3	[M-H]-	129.056	-11	7.86	370571	467056	1208629	-	-	-	167582	-	152040	0.0890126	2.92011	0.109398	2.32022	0.121038	-0.599897
	2600 1-Piperazinecarboxamide, N,N-diethyl-4-methyl-	31	C10H21N3O	[M+H]+	200.176	0.3	8.26	1592811	1617933	1649316	-	-	-	-	-	-	1.11e-07	2.88903	1.11e-07	2.88903	NA	0
	2678 trans-Resveratrol-d4	34	C14H12O3	[M+H]+	229.086	-14.9	10.79	-	-	201255	-	-	-	75930	-	95534	0.373901	2.88268	0.856521	0.286027	0.122737	-2.59665
	33 N-.alpha.-Acetyl-L-arginine	0	C8H16N4O3	[M+H]+	217.13	-0.1	11.01	59025616	63350020	83549840	7838319	9460040	10739396	6969012	9120281	7518680	0.00145918	2.87668	0.00131646	3.12478	0.235594	0.248097
	2835 Dipicolinic acid	38	C7H5NO4	[M+H-H2O]+	150.019	10.9	8.19	111451	88824	186663	-	32799	-	105688	-	-	0.0218132	2.87352	0.115836	1.62226	0.499839	-1.25126
	2888 2,3-Pyridinedicarboxylic acid	39	C7H5NO4	[M+H-H2O]+	150.019	10.9	8.19	111451	88824	186663	-	32799	-	105688	-	-	0.0218132	2.87352	0.115836	1.62226	0.499839	-1.25126
	2763 Pro Pro Ser	36	C13H21N3O5	[M+H]+	300.155	-1	4.71	1009137	1181972	1195091	154342	147369	160908	811118	785145	735887	8.43e-05	2.87177	0.00531866	0.538007	9.94e-06	-2.33376
	1203 L-Arginine	6	C6H14N4O2	[2M-H]-	347.216	-1.1	19.8	486096	580742	831896	203534	-	-	2172521	1962078	1695134	0.00997612	2.86148	0.00160823	-1.61839	0.000244487	-4.47987
	1378 Tetramethylpyrazine	13	C8H12N2	[M+H]+	137.107	-0.2	4.51	2694048	3626047	5799676	549481	458893	662085	571797	505370	534293	0.0194709	2.85905	0.0190029	2.91092	0.76637	0.0518762
	2548 Ethynodiol diacetate	30	C24H32O4	[M-H]-	383.223	13.1	3.14	250033	266179	410607	-	86933	-	572334	-	140301	0.00873836	2.85802	0.731106	0.338306	0.298654	-2.51971
	973 L-2-Aminoadipic acid	1	C6H11NO4	[M-H]-	160.061	-6.5	7.28	5509052	6234961	41175780	2639352	3415806	1303328	2803312	3320049	3190423	0.267025	2.84633	0.284461	2.50637	0.363483	-0.339958
	308 N8-Acetylspermidine	0	C9H21N3O	[M+H]+	188.176	0.9	25.62	3990398	2775953	12159783	-	-	-	-	-	-	0.139792	2.82427	0.139792	2.82427	NA	0
	2509 PyroGlu-His	30	C11H14N4O4	[M+H]+	267.109	-0.3	7.62	6152913	7533392	6504402	895672	967230	1001488	4782509	4777123	4506058	0.000155139	2.81739	0.00856195	0.521511	2.66e-06	-2.29588
	1858 4-Hydroxyindole	20	C8H7NO	[M+H]+	134.06	-0.3	7.24	2115012	1222895	1601617	-	-	-	-	-	-	0.00546212	2.81193	0.00546212	2.81193	NA	0
	2268 Oxindole	27	C8H7NO	[M+H]+	134.06	-0.3	7.24	2115012	1222895	1601617	-	-	-	-	-	-	0.00546212	2.81193	0.00546212	2.81193	NA	0
	2345 Phe-Asp-Arg	27	C19H28N6O6	[M+2H]2+	219.111	-9.1	19.76	6553539	7751033	13652262	2999783	240379	749234	15378353	17525642	14415999	0.0273654	2.80896	0.0533558	-0.759249	0.000320865	-3.56821
	1608 N-Acetylputrescine	17	C6H14N2O	[M+H]+	131.118	2.4	14.94	10933739	8118846	1890830	-	-	-	-	-	-	0.0887677	2.80284	0.0887677	2.80284	NA	0
	974 11-Dehydrocorticosterone	1	C21H28O4	[M-H]-	343.192	14.9	4.4	156098	42365	-	-	-	-	-	-	-	0.250475	2.79676	0.250475	2.79676	NA	0
	654 Xanthine	1	C5H4N4O2	[M+H]+	153.041	1.3	8.44	2019433	2341558	2603343	310815	322575	391982	275498	287638	265981	0.000316216	2.76384	0.000267367	3.07034	0.0662279	0.3065
	901 Canrenoate	1	C22H30O4	[M-H]-	357.207	13.6	4.3	44803	109242	126466	-	-	-	-	-	-	0.0329044	2.7419	0.0329044	2.7419	NA	0
	1397 1-Deoxynojirimycin	14	C6H13NO4	[M+H]+	164.092	7.1	4.65	147185	135394	229560	-	-	38793	-	36990	-	0.00876109	2.73808	0.00851108	2.77237	0.949533	0.0342908
	805 Pralidoxime cation	1	C7H9N2O	[Cat]+	137.071	15	9.49	250774	388825	374268	54151	46435	53349	271346	227871	201886	0.0028326	2.71948	0.0968268	0.53217	0.000867129	-2.18731
	2464 1-ACETYLPIPERIDINE	29	C7H13NO	[M+H]+	128.107	0.9	3.72	1329866	1317680	1407686	198505	216137	226702	179363	192464	165122	2.65e-06	2.66061	2.32e-06	2.91693	0.0379438	0.256313
	318 Xanthine	0	C5H4N4O2	[M-H]-	151.026	-6.3	8.46	70672912	80455208	120929696	11947699	12811347	18446676	16612738	16814378	17486882	0.00795245	2.65462	0.00870421	2.41778	0.279283	-0.23684
	535 Oxypurinol	1	C5H4N4O2	[M-H]-	151.026	-6.3	8.46	70672912	80455208	120929696	11947699	12811347	18446676	16612738	16814378	17486882	0.00795245	2.65462	0.00870421	2.41778	0.279283	-0.23684
	2772 2-Methoxy-5-methylphenol	36	C8H10O2	[M-H-H2O]-	119.05	-11.2	11.06	74781	69719	153359	-	-	-	36096	99298	-	0.0368837	2.6465	0.256417	0.977687	0.241036	-1.66881
	978 cis-4-Hydroxy-D-proline	1	C5H9NO3	[M-H]-	130.051	-5.1	7.13	1248933	1350407	2307231	172056	334743	281071	218430	190224	264838	0.0157088	2.63869	0.013955	2.86498	0.508473	0.226297
	2538 13,14-dehydro-15-cyclohexyl Carbaprostacyclin	30	C21H30O4	[M-H]-	345.207	15	9.41	-	79959	118971	-	-	-	-	-	-	0.135239	2.62442	0.135239	2.62442	NA	0
	429 Benzamidine	0	C7H8N2	[M+H]+	121.076	14.7	6.6	-	-	396177	-	-	-	-	32061	-	0.373901	2.6209	0.38331	2.46967	0.373901	-0.151233
	1773 Pro-Trp-Lys	19	C22H31N5O4	[M+H]+	430.245	-2	8.78	1067197	1139976	1478243	227844	186184	186487	51326	-	46496	0.00127964	2.61756	0.000728173	4.846	0.000493282	2.22845
	2419 Sulfamoxole	28	C11H13N3O3S	[M+H-C6H5N(SO2)]+	113.071	3.2	5.38	1233725	1256416	1316449	215275	195593	209559	146672	133274	-	1.94e-06	2.61717	1.79e-06	3.278	0.00275018	0.660835
	2721 Sulfisoxazole	35	C11H13N3O3S	[M+H-C6H5NO2S]+	113.071	3.2	5.38	1233725	1256416	1316449	215275	195593	209559	146672	133274	-	1.94e-06	2.61717	1.79e-06	3.278	0.00275018	0.660835
	1414 2-Acetylamino-3-mercapto-3-methylbutyric acid	14	C7H13NO3S	[M+H-H2O]+	174.058	-0.2	4.15	414465	383152	356758	81649	63435	49459	62369	40075	38035	7.45e-05	2.56895	5.18e-05	3.03869	0.212119	0.469735
	1619 15-Keto-17-phenyl trinor prostaglandin F2.alpha.	17	C23H30O5	[M-H]-	385.202	12.1	5.23	83973	85139	152440	-	-	-	-	-	-	0.0169874	2.56893	0.0169874	2.56893	NA	0
	1993 3-hydroxy-tetradecanoic acid	22	C14H28O3	[M-H]-	243.197	-0.3	2.65	644589	962822	1817994	128585	163464	288533	40346	52494	50879	0.0551721	2.5607	0.0354557	4.57495	0.0403495	2.01425
	2751 L-Arginine	36	C6H14N4O2	[3M-H]-	521.328	-2.4	19.79	457414	426080	590883	211061	-	-	1209029	1356528	1231663	0.00741627	2.55658	0.000343953	-1.36484	0.000113533	-3.92142
	471 L-Arginine	0	C6H14N4O2	[M+H-NH3]+	158.092	1.2	19.5	2017679	2140659	6757458	947707	158272	795712	4003168	4203228	3792080	0.129706	2.52106	0.828867	-0.136434	0.0002361	-2.6575
	2162 His Lys Ala	25	C15H26N6O4	[M+H]+	355.209	-15	14.62	187110	319216	111516	-	37816	-	78579	102957	94749	0.0488399	2.5153	0.135936	1.16108	0.00147959	-1.35421
	2511 DL-Arginine	30	C6H14N4O2	[2M+H]+	349.231	-0.4	19.88	3225370	3310145	4343963	1685656	49964	168388	6834060	6810326	6243022	0.00936433	2.5145	0.00181899	-0.870246	0.000434324	-3.38474
	1971 2-Phosphonobutyric acid	22	C4H9O5P	[M-H-H2O]-	149.001	-4.2	4.33	54830	53283	103714	-	-	-	-	-	-	0.0246536	2.50081	0.0246536	2.50081	NA	0
	2340 Thiosulfuric acid	27	H2O3S2	[M-H]-	112.937	-10.3	18.95	6623094	5413186	12653608	682530	655547	3038006	238742	730780	392491	0.0463123	2.49621	0.025693	4.18011	0.279032	1.6839
	1788 Naloxone	19	C19H21NO4	[M+H]+	328.154	-12.9	6.47	8058945	8487748	9964940	1649122	1583775	1474954	5549708	6870282	5642879	0.000232596	2.49348	0.0171474	0.553598	0.000484885	-1.93989
	2256 Malonic acid	27	C3H4O4	[M-H]-	103.004	-11.5	12.96	1760006	1709362	3294934	303712	469260	437026	319053	313239	332940	0.0239764	2.48294	0.0205631	2.80899	0.184952	0.326057
	1871 2-Phenylethynesulfonamide	20	C8H7NO2S	[M+H]+	182.027	14.1	9.36	97782	67787	123920	-	-	-	-	-	64062	0.0082599	2.45249	0.0474567	1.54334	0.373901	-0.909151
	2487 Tyr-Glu-Lys	29	C20H30N4O7	[M+2H]2+	220.113	-4.1	19.76	421684	573967	732025	222732	-	61501	980380	1101694	936921	0.011846	2.43899	0.0135956	-0.805236	0.000301977	-3.24422
	644 N8-Acetylspermidine	1	C9H21N3O	[M+H]+	188.176	0.3	18.04	5405256	2934283	6957925	-	-	-	-	2386711	-	0.0241505	2.41032	0.044222	1.82915	0.373901	-0.581165
	827 Salicylic acid	1	C7H6O3	[M-H]-	137.024	-8.2	7.89	1366947	2039897	4061551	410281	368145	652804	381109	365313	329592	0.0689029	2.38354	0.0581166	2.7951	0.258646	0.411559
	1668 L-Allysine Ethylene Acetal	18	C8H15NO4	[M-H]-	188.093	-2.8	11.31	92127	91467	253521	-	26476	43255	48607	60908	76144	0.0974852	2.36865	0.198838	1.23536	0.0423736	-1.13329
	1926 Ser-Lys-OH	21	C15H21N3O7	[M-H]-	354.131	0.9	9.93	8872975	7166048	7764090	2062248	-	-	5920782	4943048	5259803	0.000340627	2.35206	0.0113696	0.561973	0.000573653	-1.79009
	2831 Omeprazole	38	C17H19N3O3S	[M-H]-	344.107	7.2	11.43	3753928	6439422	15913580	827759	1449129	2915445	11075392	12036515	9065995	0.135732	2.32998	0.621711	-0.301637	0.00110315	-2.63162
	44 Citric acid	0	C6H8O7	[M-H]-	191.02	-3.3	15.93	19775304	18145462	31003438	-	-	6693089	15968759	18620216	16387025	0.0116544	2.32935	0.220548	0.435193	0.000759212	-1.89416
	882 Flumequine	1	C14H12FNO3	[M-H]-	260.073	1.7	4.86	-	137898	-	-	-	-	89412	81176	76026	0.373901	2.32516	0.531084	-0.632699	5.16e-05	-2.95786
	1951 15-keto Iloprost	22	C22H30O4	[M-H]-	357.207	14.7	4.6	63211	30406	100796	-	-	-	-	-	-	0.06325	2.32513	0.06325	2.32513	NA	0
	1844 Ser-Met	20	C8H16N2O4S	[M+H]+	237.09	-14.2	6.35	10677008	12697091	13604343	3394181	2183346	1899329	2521470	2625432	2737472	0.000552518	2.30618	0.000364333	2.22962	0.78362	-0.0765645
	495 N8-Acetylspermidine	0	C9H21N3O	[M+H-NH3]+	171.149	1.8	20.24	1820117	1613555	2994591	-	-	-	-	469008	-	0.0165292	2.30014	0.0169168	2.26311	0.373901	-0.0370295
	43 D-Ala-D-Ala	0	C6H12N2O3	[M-H]-	159.077	-6.4	8.99	403540	1099468	24828010	119058	366538	4889764	557056	614898	534140	0.441077	2.29233	0.364369	3.94799	0.474418	1.65566
	745 Asp Val Glu	1	C14H23N3O8	[M+H]+	362.156	0	12.75	1550094	2054686	2700178	-	-	-	2831066	2915135	3101954	0.00737469	2.28857	0.0684735	-0.48889	6.08e-06	-2.77746
	70 N.alpha.-Acetyl-L-lysine	0	C8H16N2O3	[M+H]+	189.123	0.7	11.29	7154068	6149306	6429678	1087289	1341855	1683654	2023466	1996287	1496295	0.000113145	2.26242	0.000162602	1.83891	0.126957	-0.423515
	300 L-Methionine	0	C5H11NO2S	[M+H]+	150.058	1.2	4.53	1592652	1803139	1394874	-	-	-	545254	538714	438999	0.000435187	2.24095	0.000891961	1.65334	0.00781667	-0.587609
	765 (-)-Norepinephrine	1	C8H11NO3	[M+H-H2O]+	152.071	0	7.18	1833786	1220457	1299484	-	314828	316857	295983	385078	-	0.00404694	2.23915	0.00445037	2.1639	0.63213	-0.0752499
	2313 Clenbuterol	27	C12H18Cl2N2O	[M+H]+	277.087	-5.4	7.08	5455972	5172800	4413227	1131815	1060257	999685	15993779	19978312	17312714	0.00022879	2.23657	0.000462929	-1.82473	0.000141224	-4.0613
	2929 alpha-Pyrrolidinopentiophenone	40	C15H21NO	[M+H]+	232.17	-15	18.91	-	262649	-	-	-	-	-	39274	-	0.373901	2.22687	0.407295	1.8855	0.373901	-0.341366
	2047 PyroGlu-Pro-Lys	23	C16H26N4O5	[M+H]+	355.198	14.9	14.67	553080	584278	629799	-	-	147866	-	229433	-	4.61e-05	2.2023	0.000557372	1.92441	0.518307	-0.277891
	1339 Acetyl-DL-Leucine	11	C8H15NO3	[M+H]+	174.113	0.2	3.82	2396268	2274080	2283126	578554	483732	455443	406475	494187	360216	4.75e-06	2.19582	4.39e-06	2.46331	0.188841	0.267486
	2633 4-Hydroxybenzaldehyde	31	C7H6O2	[M+H]+	123.044	4.4	14.64	55174	83268	124368	26356	-	-	75684	62343	74834	0.0285895	2.18431	0.463259	0.304109	0.000755663	-1.8802
	826 Choline	1	C5H13NO	[M+H]+	104.107	4.9	14.74	7123761	5692972	2596678	1380436	1312021	-	971150	799435	1003464	0.0418043	2.16282	0.034515	2.47412	0.347981	0.311299
	2837 Phe-Tyr	38	C18H20N2O4	[M+H]+	329.15	11.6	6.47	985734	995950	1150743	233075	229766	241435	715048	796143	685623	0.000111233	2.15307	0.0076653	0.511868	0.000115918	-1.6412
	670 6-Biopterin	1	C9H11N5O3	[M+H]+	238.094	-13.3	6.38	965758	1283482	1314270	307474	250071	252736	280776	312507	320523	0.00124808	2.1368	0.00140065	1.96334	0.196627	-0.173466
	2096 DICTAMNINE	24	C12H9NO2	[M+H]+	200.071	0.5	10.98	35080	52725	102560	-	-	-	87581	-	67030	0.072346	2.13454	0.822819	0.171214	0.126637	-1.96333
	1094 L-Lysine	2	C6H14N2O2	[M-H]-	145.098	-6.6	25.8	1174231	589998	1296392	-	-	-	-	-	249750	0.0226728	2.12075	0.0231667	2.08997	0.373901	-0.0307839
	1263 cis-5-dodecenoic acid	7	C12H22O2	[M-H]-	197.155	-2.6	2.74	1216983	1522626	3158937	320820	380783	655042	82572	64167	89167	0.0685422	2.12032	0.0351615	4.64408	0.0223245	2.52376
	1624 Pilocarpine	17	C11H16N2O2	[M+H]+	209.129	0.7	16.92	95554	-	44347	-	-	-	-	-	-	0.186898	2.10309	0.186898	2.10309	NA	0
	2670 Benzoic acid	33	C7H6O2	[M+H]+	123.044	2	15.57	55935	61396	92665	23691	-	-	81763	44001	59132	0.0111371	2.09195	0.625583	0.183648	0.0173726	-1.9083
	2335 4-Nitroquinoline-1-oxide	27	C9H6N2O3	[M+H]+	191.045	11.4	4.3	97207	75180	76273	-	-	-	-	-	-	0.000912938	2.07357	0.000912938	2.07357	NA	0
	1406 Phenylacetaldehyde	14	C8H8O	[M+H-H2O]+	103.054	4.6	9.46	1406962	1392038	1661485	378693	198015	487823	1006427	1113180	1077833	0.000740972	2.06698	0.0105623	0.480283	0.00139778	-1.5867
	2705 N-HBG	34	C5H13N3O	[M+H]+	132.113	14.8	11.17	-	298791	799566	-	-	246649	-	-	-	0.313863	2.05541	0.194133	5.20732	0.373901	3.15191
	132 N.epsilon.-Acetyl-L-lysine	0	C8H16N2O3	[M+H]+	189.123	0.2	9.3	23620344	24199486	25704050	5938922	5860738	6111002	4351742	5306501	4946462	7.71e-06	2.03739	8.58e-06	2.33178	0.0186817	0.294385
	1537 2-Benzoylbenzoic acid	16	C14H10O3	[M+H]+	227.07	-14.8	9.91	31114	-	81658	-	-	-	31266	-	138235	0.219466	2.03295	0.696014	-0.54801	0.277493	-2.58096
	1707 2',3'-Dideoxycytidine	18	C9H13N3O3	[M+H]+	212.103	0.6	16.59	-	-	101969	-	-	-	-	-	-	0.373901	2.02348	0.373901	2.02348	NA	0
	1017 Aldosterone	1	C21H28O5	[M+H]+	361.201	-14.8	5.06	92875	172127	-	-	-	-	-	-	-	0.166026	2.01936	0.166026	2.01936	NA	0
	404 Choline cation	0	C5H14NO	[Cat]+	104.107	4.9	14.07	3473146	3414814	4412828	975489	893784	955469	778266	944594	938552	0.000956195	2.00023	0.000927369	2.08616	0.413787	0.0859272
	1357 Asp Pro Glu	12	C14H21N3O8	[M+H]+	360.14	-1.2	10.57	2359623	2112580	2663002	615015	658954	516095	1448067	1638251	1473376	0.000414035	1.99494	0.00722673	0.646018	0.000225993	-1.34893
	2315 Trietazine	27	C9H16ClN5	[M-H]-	228.102	14.7	4.43	80276	89339	361122	41077	34495	58344	60071	93945	63826	0.2256	1.98667	0.323773	1.28471	0.095318	-0.701954
	1791 JWH 200 7-hydroxyindole metabolite	19	C25H24N2O3	[M-H]-	399.171	15	9.25	-	-	304730	60441	-	-	-	-	-	0.457971	1.98305	0.373901	3.29073	0.373901	1.30768
	2480 Hydroxyprogesterone acetate	29	C23H32O4	[M-H]-	371.223	14.6	3.2	-	195615	-	-	-	-	-	199005	68706	0.373901	1.98305	0.83694	-0.28935	0.228222	-2.2724
	407 Arg-Pro-Lys	0	C17H33N7O4	[M+H]+	400.267	-0.9	17.4	902369	854160	1670123	251786	217086	398546	-	169737	-	0.0342398	1.982	0.0176426	3.43478	0.0459804	1.45278
	2622 Pifithrin-.mu.	31	C8H7NO2S	[M-H]-	180.012	15.1	9.65	27860	-	78390	-	-	-	-	-	-	0.233041	1.9542	0.233041	1.9542	NA	0
	2770 Cyclanilide	36	C11H9Cl2NO3	[M-H]-	271.989	6.7	13.79	7795899	8143378	12368296	2017328	2728572	2637798	1149468	1123655	989335	0.00936492	1.93877	0.0047501	3.11716	0.00388142	1.17838
	567 N-Alpha-acetyllysine	1	C8H16N2O3	[M-H]-	187.109	-3.8	9.32	2137476	2429912	3589919	645165	679494	817835	634783	822808	838316	0.0109152	1.9288	0.0120801	1.82903	0.575754	-0.099773
	658 N.epsilon.-Acetyl-L-lysine	1	C8H16N2O3	[M-H]-	187.109	-3.8	9.32	2137476	2429912	3589919	645165	679494	817835	634783	822808	838316	0.0109152	1.9288	0.0120801	1.82903	0.575754	-0.099773
	2409 Isopentenyladenine	28	C10H13N5	[M-H]-	202.11	-8	6.21	1426005	1526786	2526582	436016	424820	588448	363877	498788	434118	0.0194045	1.91867	0.0168909	2.07907	0.481633	0.160403
	2723 JUAREZIC ACID	35	C11H10O2	[M-H]-	173.061	-7.5	8.86	-	93054	-	-	-	-	-	-	-	0.373901	1.91398	0.373901	1.91398	NA	0
	391 Uracil	0	C4H4N2O2	[M+H]+	113.035	3.9	5.54	3573569	3277864	3095833	882936	876479	901383	385965	322426	379105	6.37e-05	1.90244	3.04e-05	3.19329	1.67e-05	1.29085
	2746 Glu Met Tyr	35	C19H27N3O7S	[M+H]+	442.164	-0.6	6.99	1247988	1063226	1329737	335936	282921	360024	3383176	4133198	3470434	0.000414709	1.89511	0.000605104	-1.59339	0.000150057	-3.4885
	1335 6,7-Dimethyltetrahydropterin	11	C8H13N5O	[M+H]+	196.119	-14.7	3.49	1475252	1217229	724072	-	823556	-	1130406	1095765	1159388	0.0704852	1.87553	0.964975	0.0131474	0.033524	-1.86238
	2026 Aminoglutethimide	23	C13H16N2O2	[M+H]+	233.129	-14	19.44	38859	-	78995	-	-	-	-	-	-	0.182731	1.87489	0.182731	1.87489	NA	0
	2001 Guanidineacetic acid	22	C3H7N3O2	[M+H]+	118.061	14.4	11.17	-	73191	60786	-	-	-	-	-	-	0.121417	1.87464	0.121417	1.87464	NA	0
	200 Pantothenic acid	0	C9H17NO5	[M+H]+	220.118	-0.2	6.16	38396440	39875580	42575748	10790223	11761358	10438969	11823744	13097613	12354272	2.2e-05	1.87307	2.62e-05	1.69689	0.0576228	-0.17618
	878 cGMP	1	C10H12N5O7P	[M-H]-	344.04	0.4	13.93	292746	263045	433482	-	-	-	1069793	1093260	982499	0.0103732	1.86883	0.000325173	-1.66887	9.1e-06	-3.5377
	1323 Adenosine cyclic 3',5'-monophosphate 1-N-oxide	11	C10H12N5O7P	[M-H]-	344.04	0.4	13.93	292746	263045	433482	-	-	-	1069793	1093260	982499	0.0103732	1.86883	0.000325173	-1.66887	9.1e-06	-3.5377
	1836 Clethodim	20	C17H26ClNO3S	[M-H]-	358.125	2.2	10.58	29360378	31338606	34230820	7600820	8375056	10301659	23073356	26328730	23807612	0.000148013	1.85303	0.0136976	0.374826	0.000250646	-1.4782
	1553 4-Imidazoleacetic acid	16	C5H6N2O2	[M+H]+	127.05	2.3	8.61	1986687	1789743	1196378	510703	528400	346015	396636	456324	348833	0.00809658	1.84405	0.00630792	2.04887	0.406074	0.20482
	1613 2-Naphthyl-D-alanine	17	C13H13NO2	[M+H-NH3]+	199.075	-4.8	8.03	-	109450	-	-	-	-	-	-	-	0.373901	1.84143	0.373901	1.84143	NA	0
	831 N1-Acetylspermidine	1	C9H21N3O	[M+H]+	188.176	0.9	24.13	7744910	4290606	5471836	-	-	-	-	1825142	-	0.014297	1.83794	0.0151572	1.78225	0.373901	-0.0556963
	2121 D-Ala-D-Ala	24	C6H12N2O3	[M+H]+	161.092	1.4	8.34	10144517	9245675	1037593	1928577	3332722	506385	1240056	1657364	1331212	0.179825	1.82447	0.136114	2.27227	0.568038	0.447801
	995 3-hydroxy-3-methyl-Glutaric acid	1	C6H10O5	[M-H]-	161.046	-5.3	11.97	1963032	2016403	3815432	519488	953362	735155	702288	669529	589334	0.0400858	1.81978	0.0332339	1.99082	0.560176	0.171043
	490 Acetyl-DL-Leucine	0	C8H15NO3	[M-H]-	172.098	-5.3	3.7	19941860	21801722	39788704	6071176	6467396	10793539	5978925	6439836	6667479	0.0406758	1.80505	0.0302869	2.09484	0.406165	0.289784
	691 N-Acetylleucine	1	C8H15NO3	[M-H]-	172.098	-5.3	3.7	19941860	21801722	39788704	6071176	6467396	10793539	5978925	6439836	6667479	0.0406758	1.80505	0.0302869	2.09484	0.406165	0.289784
	2912 Benzoic acid	40	C7H6O2	[M+H]+	123.044	2	12.74	161215	196853	301656	141812	-	31431	199884	159421	175984	0.0534718	1.80149	0.39682	0.301545	0.049231	-1.49995
	506 D-Pyroglutamic acid	0	C5H7NO3	[2M+H]+	259.092	0.1	11.17	62134064	49974440	16890402	15552618	17262470	4244099	48243544	53846168	51023628	0.0957938	1.79946	0.586664	-0.247241	0.000917461	-2.0467
	1607 N-formylanthranilic acid	17	C8H7NO3	[M-H]-	164.035	-5	5.36	1344051	1660376	2878427	436856	556573	700854	507325	471405	541607	0.0421357	1.79584	0.03601	1.95213	0.503501	0.156284
	2211 Leu-Ser	26	C9H18N2O4	[M+H]+	219.134	0.8	13.55	1626276	1146099	1610593	239970	310873	714074	423665	523191	377261	0.00855855	1.79287	0.00335253	1.72688	0.904094	-0.0659879
	2438 Val-Phe-Lys	29	C20H32N4O4	[M+2H]2+	197.129	0.2	4.22	3432280	3220408	3681070	920837	871524	1201017	2284318	2250096	1951429	0.000129494	1.78752	0.00165303	0.671999	0.00138745	-1.11552
	220 N6-Carbamoyl-DL-Lysine	0	C7H15N3O3	[M+H]+	190.119	0.4	11.47	3327292	3265902	4942048	1101962	1198001	1066225	1013090	1031751	976615	0.00776489	1.77686	0.00665571	1.93273	0.0540492	0.155872
	2194 Acridine Orange	26	C17H19N3	[M+H]+	266.165	-14.9	19.09	-	1024204	806297	-	-	-	1028522	649798	1072056	0.125198	1.77592	0.440356	-0.439651	0.00582597	-2.21557
	2731 Glu Pro Tyr	35	C19H25N3O7	[M+H]+	408.176	8.5	7.21	1150031	1212302	1602206	333828	304254	520154	2560643	2960518	3197945	0.00396504	1.77522	0.00246669	-1.13703	0.000218822	-2.91225
	2956 Acamprosate	41	C5H11NO4S	[M+H]+	182.048	10.7	9.43	141383	173409	142592	-	-	-	107795	99264	83448	0.000509827	1.76057	0.0118003	0.654833	0.00190351	-1.10574
	1181 Gln Lys	5	C11H22N4O4	[M+H]+	275.171	0.1	12.68	3492398	3252568	5389020	-	-	-	1358502	1876558	1760017	0.0135065	1.75917	0.0265287	1.28047	0.0400862	-0.478695
	1688 .alpha.-Hydroxybutyric acid	18	C4H8O3	[M-H]-	103.04	-11.3	5.86	551373	567096	1671593	216741	208181	402867	258260	246208	352529	0.157093	1.75296	0.158575	1.70294	0.898775	-0.0500271
	2652 TEGASEROD	32	C16H23N5O	[M-H]-	300.183	-8.3	3.36	-	84322	-	-	-	-	-	-	-	0.373901	1.72967	0.373901	1.72967	NA	0
	1166 Valproic acid	5	C8H16O2	[M-H]-	143.108	-6.7	2.97	5917376	6590418	13453926	-	-	-	-	-	-	0.0661949	1.72661	0.0661949	1.72661	NA	0
	1464 (S)-AL 8810	15	C24H31FO4	[M-H]-	401.213	-14.4	7.35	-	77966	-	-	-	-	-	-	458322	0.373901	1.70732	0.448776	-2.28763	0.373901	-3.99495
	1653 3-Furoic acid	18	C5H4O3	[M-H]-	111.009	-10.5	15.17	10029168	9749596	13339543	-	-	-	10210007	10602618	8924594	0.0026669	1.70675	0.421405	0.155359	0.000209068	-1.55139
	1039 3,3',4,5'-Tetrahydroxy-trans-stilbene	1	C14H12O4	[M-H]-	243.066	-14.7	11.17	156760	95055	201045	-	-	118982	268333	-	129373	0.0931696	1.67091	0.865389	0.145812	0.340559	-1.52509
	1793 2-methyl-3-Pyrimidin-2-yl-Propionic Acid	19	C8H10N2O2	[M+H]+	167.082	0.6	4.47	1484901	1268274	1267754	441970	405796	415581	528954	629875	539576	0.000230178	1.67028	0.000609804	1.24335	0.0127289	-0.42693
	1245 O-Desmethylnaproxen	7	C13H12O3	[M+H]+	217.086	-14.4	8.01	-	-	92707	-	-	-	117682	-	-	0.373901	1.6435	0.859323	-0.277284	0.373901	-1.92079
	1421 5-Aminosalicylic acid	14	C7H7NO3	[M-H]-	152.035	-10	8.18	52317	68016	75438	-	28737	-	25973	-	32183	0.00485882	1.64288	0.00774902	1.38167	0.521079	-0.261212
	2858 Ser Asn His	38	C13H20N6O6	[M+H]+	357.152	-8.7	10.29	8850520	9766319	10718290	2818726	3284340	3306197	6974232	6696739	7275376	0.000293726	1.64048	0.00774207	0.485931	7.58e-05	-1.15455
	2305 Gln Asp	27	C9H15N3O6	[M+H]+	262.103	12.7	4.38	-	49005	60337	-	-	-	-	-	-	0.1235	1.62636	0.1235	1.62636	NA	0
	1835 Naproxen	20	C14H14O3	[M+H]+	231.102	-15	12.3	-	147928	-	-	-	-	-	-	1508965	0.373901	1.59791	0.413682	-3.0311	0.373901	-4.62902
	590 3-Indoleacetic Acid	1	C10H9NO2	[M-H]-	174.056	-3.7	3.57	1731361	2055991	3628747	591891	851402	1013778	268933	223208	271192	0.0507839	1.59372	0.0193758	3.28028	0.01035	1.68656
	595 Traumatic Acid	1	C12H20O4	[M-H]-	227.129	-8.3	4.11	57278	50355	-	-	-	-	-	-	-	0.11904	1.58082	0.11904	1.58082	NA	0
	2539 Gibberellin A4	30	C19H24O5	[M-H]-	331.155	15.1	6.8	46017	307245	105462	133056	-	-	-	-	-	0.317799	1.57092	0.146372	3.84051	0.373901	2.26959
	2407 HUPERZINE A	28	C15H18N2O	[M+H]+	243.149	0	8.32	91440	78963	125952	-	-	62669	64052	-	-	0.0320934	1.54543	0.0344757	1.52591	0.983308	-0.0195193
	907 Oxalic acid	1	C2H2O4	[M-H]-	88.988	-12.7	14.68	14432417	14176458	21594954	5237996	4995768	7029207	6165155	6526592	6085736	0.0119973	1.54012	0.0126267	1.41879	0.484145	-0.121323
	1091 L-Lysine	2	C6H14N2O2	[M-H]-	145.098	-6.6	28.23	1003920	620964	1111983	328850	178476	445798	270371	285115	352866	0.0239674	1.52179	0.0156897	1.5912	0.863503	0.0694124
	1036 Glutathione, oxidized	1	C20H32N6O12S2	[M+2H]2+	307.083	-0.5	14.62	1161710	1078034	1605672	-	454983	491060	450309	541175	474891	0.00746455	1.48905	0.00878592	1.39089	0.389782	-0.098166
	232 7-Methylguanine	0	C6H7N5O	[M+H]+	166.072	0.4	6.38	9923302	9568922	10127354	3502459	3408502	3695505	3335704	2968133	2834723	4.21e-06	1.48161	6.6e-06	1.69651	0.0466215	0.214905
	233 N-Acetyl-DL-serine	0	C5H9NO4	[M-H]-	146.046	-6	8.08	18272756	18654784	20641414	6258700	7350346	7051387	2207732	2563227	3223818	0.000105975	1.47842	3.12e-05	2.84816	0.000666618	1.36974
	596 .gamma.-Aminobutyric acid	1	C4H9NO2	[M+H-H2O]+	86.06	8.8	9.27	1242159	1307988	1298046	368202	426207	597143	460560	464110	409059	0.00033545	1.46749	6.54e-06	1.52872	0.799417	0.0612293
	1812 NOMIFENSIN	19	C16H18N2	[M+H]+	239.154	-8.7	3.27	35339	36450	-	-	-	-	-	-	-	0.1163	1.44694	0.1163	1.44694	NA	0
	2639 Tebufenpyrad	31	C18H24ClN3O	[M-H]-	332.154	-14.5	9.87	20848	27225	33202	-	-	-	-	-	-	0.00870061	1.43785	0.00870061	1.43785	NA	0
	1798 Nimesulide	19	C13H12N2O5S	[M-H]-	307.039	0.6	4.56	-	-	61181	-	-	-	-	-	-	0.373901	1.43618	0.373901	1.43618	NA	0
	1549 L-Arginine	16	C6H14N4O2	[M+Na]+	197.101	1	19.71	1174394	1271907	1350880	893036	141508	378114	1361962	1526282	1483072	0.0250874	1.42652	0.05409	-0.203139	0.0122524	-1.62966
	1700 Phosphonic acid, ethyl-, diethyl ester	18	C6H15O3P	[M+H]+	167.083	-8.7	4.78	1853925	1872168	1846450	719862	601563	758202	848392	928288	887582	1.68e-05	1.42201	2.36e-06	1.0646	0.0205944	-0.357411
	2648 Thr-Thr	32	C8H16N2O5	[M+H]+	221.113	8.6	6.26	102827	124251	163681	68629	56895	-	57546	40302	54860	0.0237567	1.41998	0.0130117	1.3555	0.892417	-0.0644812
	428 Hypoxanthine	0	C5H4N4O	[M-H]-	135.031	-9.1	10.97	2874404	4136325	8481996	2185718	982958	2641903	333012	512848	462011	0.142149	1.41484	0.0496875	3.5663	0.0393262	2.15146
	1221 Ser-Glu-Lys	6	C14H26N4O7	[M+2H]2+	182.097	-14	4.32	42828	-	55508	-	-	-	54292	-	77200	0.128983	1.40657	0.643571	-0.372703	0.135332	-1.77927
	1270 Glycolic acid	8	C2H4O3	[M-H]-	75.0088	-14.2	8.46	2803460	3137940	4795752	1210907	1310868	1531595	1041407	1213740	1268511	0.0232729	1.40542	0.0178449	1.60747	0.205336	0.202048
	2284 D-Lyxose	27	C5H10O5	[M-H]-	149.046	3.7	8.11	3327362	3794636	9239321	1905824	1785139	2555308	2430780	1456391	2270051	0.152701	1.38922	0.151394	1.40994	0.942235	0.0207156
	2579 D-Xylose	31	C5H10O5	[M-H]-	149.046	3.7	8.11	3327362	3794636	9239321	1905824	1785139	2555308	2430780	1456391	2270051	0.152701	1.38922	0.151394	1.40994	0.942235	0.0207156
	667 Aconitic acid	1	C6H6O6	[M-H]-	173.009	-4.4	15.22	13866735	13033685	18914002	5133042	5216695	7196684	6695761	7112002	6189794	0.00855408	1.38463	0.00976433	1.19598	0.322888	-0.188647
	1068 D-Saccharic acid 1,4-lactone	1	C6H8O7	[M-H-H2O]-	173.009	-4.4	15.22	13866735	13033685	18914002	5133042	5216695	7196684	6695761	7112002	6189794	0.00855408	1.38463	0.00976433	1.19598	0.322888	-0.188647
	1237 3,7-DIHYDROXYFLAVONE	7	C15H10O4	[M-H]-	253.051	-10.8	7.07	116881	-	-	-	-	-	-	-	-	0.373901	1.36971	0.373901	1.36971	NA	0
	1740 Uracil	18	C4H4N2O2	[M-H]-	111.02	-9.9	5.6	83039824	93424120	164293632	37037496	41358132	54876492	20253524	20425528	21456594	0.0569271	1.35437	0.0220157	2.45525	0.0116688	1.10088
	2216 N8-Acetylspermidine	26	C9H21N3O	[M+H-NH3]+	171.149	1.2	29.9	-	-	1306098	-	-	-	-	-	-	0.373901	1.35339	0.373901	1.35339	NA	0
	2106 Fumaric acid	24	C4H4O4	[M-H]-	115.004	-9.4	13.18	5775641	6557168	9948713	2751871	2907527	3100831	8477258	8956200	8438975	0.0247142	1.34681	0.406505	-0.215568	8.07e-06	-1.56238
	312 N-Formylmethionine	0	C6H11NO3S	[M-H]-	176.039	-4.5	4.8	2357604	2533724	4067454	969700	1007376	1561107	321724	412992	292634	0.0348873	1.34029	0.00828985	3.12437	0.0126314	1.78408
	1896 Itaconic acid	20	C5H6O4	[M-H]-	129.019	-8	15.22	8435540	8166524	11127099	3119622	3339738	4519484	3268851	3875769	3246865	0.00581934	1.33668	0.00394516	1.416	0.704809	0.0793243
	2029 Mesaconic acid	23	C5H6O4	[M-H]-	129.019	-8	15.22	8435540	8166524	11127099	3119622	3339738	4519484	3268851	3875769	3246865	0.00581934	1.33668	0.00394516	1.416	0.704809	0.0793243
	2626 Asn Arg Gln	31	C15H28N8O6	[M+H]+	417.221	5.6	4.47	68403	-	-	-	-	-	-	-	-	0.373901	1.3287	0.373901	1.3287	NA	0
	853 Octopine	1	C9H18N4O4	[M+H]+	247.14	0.9	13.37	4187151	4291338	6162258	1637542	1292376	2930268	2024054	2350300	2097660	0.0227193	1.32097	0.0137643	1.1777	0.708706	-0.143268
	239 Ile Lys Met	0	C17H34N4O4S	[M+H]+	391.237	-5.8	9.46	-	-	80500	-	-	-	-	-	-	0.373901	1.32059	0.373901	1.32059	NA	0
	1244 5-cis-15(R)-Iloprost	7	C22H32O4	[M-H]-	359.223	13.1	9.09	-	58736	69437	-	-	-	-	-	-	0.121886	1.31771	0.121886	1.31771	NA	0
	2108 L-Homocitrulline	24	C7H15N3O3	[M+H]+	190.119	7.3	9.3	99511	74221	165753	54123	-	67742	59820	-	-	0.0989429	1.31621	0.0552903	1.93542	0.510822	0.619207
	2139 Guanidine, (4-aminobutyl)-	25	C5H14N4	[M+H-NH3]+	114.103	2.9	19.8	476736	585673	575495	350506	-	-	883672	1015610	845993	0.0116018	1.3111	0.0040082	-0.7451	0.00111563	-2.0562
	707 Glu-Met	1	C10H18N2O5S	[M+H]+	279.101	0.6	9.73	1324225	1716092	1716964	441994	798299	686802	1170971	1063359	1185486	0.00492652	1.30371	0.0307794	0.476219	0.0113308	-0.827491
	1461 alantolactone	15	C15H20O2	[M-H]-	231.139	-13.6	5.83	23647	-	55053	-	-	-	-	-	-	0.231212	1.30287	0.231212	1.30287	NA	0
	195 Choline cation	0	C5H14NO	[Cat]+	104.107	3.9	11.14	296815136	701076928	956790080	134746640	221739136	436896224	284123136	333222496	282975872	0.141996	1.30085	0.142449	1.11842	0.716161	-0.182425
	36 DL-Arginine	0	C6H14N4O2	[M+H]+	175.119	2	22.55	8232664	8047739	9451384	3717254	-	-	13914242	5994762	12543087	0.0003601	1.27875	0.417965	-0.33476	0.040816	-1.61351
	496 Indole-3-acetamide	0	C10H10N2O	[M+H]+	175.087	9.8	19.72	119939	201020	217675	134386	-	49357	309890	215422	191501	0.0693099	1.27778	0.275767	-0.412292	0.0250193	-1.69007
	8 L-Arginine	0	C6H14N4O2	[M+H]+	175.119	2	22.49	8232664	8047739	9451384	3717254	-	-	14700483	5994762	12972971	0.00035978	1.27415	0.382231	-0.387836	0.0448723	-1.66198
	186 Adenosine 3'-monophosphate	0	C10H14N5O7P	[M-H]-	346.056	-0.3	10.12	2628701	2608290	2127562	957049	1034028	1058124	3388177	5060095	3234104	0.000988622	1.27217	0.0767844	-0.665664	0.00795663	-1.93783
	881 N-lactoyl-phenylalanine	1	C12H15NO4	[M-H]-	236.093	-3.1	5.99	648842	589508	1020507	242577	287391	408773	281363	310967	370488	0.0375903	1.26679	0.034701	1.23026	0.893231	-0.0365359
	2469 Loxoprofen	29	C15H18O3	[M-H]-	245.118	-14.4	10.19	-	85311	-	-	-	-	-	-	62959	0.373901	1.25974	0.801216	0.302334	0.373901	-0.95741
	1465 Combrestatin A4	15	C18H20O5	[M-H]-	315.124	-13	6.93	20578322	23129966	12655227	11337565	8333046	3927260	15676697	15681597	18794400	0.0458925	1.2561	0.566714	0.168434	0.0207511	-1.08767
	1014 2-Keto-3-deoxy-D-gluconic acid	1	C6H10O6	[M-H]-	177.041	-3.7	11.83	2174145	2256265	3387522	945021	1079519	1254825	1365512	1386885	1055643	0.0196595	1.25337	0.0301207	1.03774	0.275527	-0.215632
	281 Pantothenic Acid	0	C9H17NO5	[M-H]-	218.103	-1.8	6.06	27045128	32684168	39490812	12967947	13277671	15385655	13477119	15737436	15855464	0.00642671	1.25296	0.00801808	1.13846	0.350084	-0.1145
	697 Pralidoxime cation	1	C7H9N2O	[Cat]+	137.071	-1	6.23	139102	103713	156549	-	-	-	-	-	-	0.00804834	1.22439	0.00804834	1.22439	NA	0
	1431 Glutathione, oxidized	14	C20H32N6O12S2	[M-H]-	611.145	-2.6	14.56	648092	529234	907704	264758	270476	363670	281281	300388	249436	0.0272526	1.21383	0.020694	1.32697	0.557258	0.113136
	617 NU 7026	1	C23H18N4O3	[M+H]+	399.145	9.6	10.53	19584	22236	27739	-	-	-	-	-	-	0.00536113	1.21327	0.00536113	1.21327	NA	0
	1577 Cys-Pro-Lys	16	C14H26N4O4S	[M+H]+	347.175	-3.6	12.98	49730	40867	54153	-	-	-	-	-	-	0.00218117	1.20904	0.00218117	1.20904	NA	0
	1696 Pro-Cys-Lys	18	C14H26N4O4S	[M+H]+	347.175	-3.6	12.98	49730	40867	54153	-	-	-	-	-	-	0.00218117	1.20904	0.00218117	1.20904	NA	0
	118 D-Gluconic acid	0	C6H12O7	[M-H]-	195.051	-2.7	11	4416730	3307573	2180700	2012391	1481220	829317	21002620	24950978	25205662	0.0635092	1.19615	0.000171278	-2.84482	9.19e-05	-4.04097
	2119 N-Tris(hydroxymethyl)methylglycine	24	C6H13NO5	[M+H]+	180.087	0.3	12.8	3229061	3411151	4936350	1257861	1194564	2620574	2509845	2539048	2117166	0.0384976	1.1903	0.0579386	0.691955	0.223383	-0.498341
	2658 4-Hydroxybenzaldehyde	33	C7H6O2	[M+H]+	123.044	2	17.83	24919	36891	37114	-	-	17558	47050	30744	27926	0.0127517	1.18851	0.768596	-0.0958558	0.0279574	-1.28437
	208 Hypoxanthine	0	C5H4N4O	[M+H]+	137.046	0.1	11.08	10553619	12612032	20206406	5985028	4143404	8924435	1378668	2427040	2125588	0.067107	1.18676	0.0133913	2.87035	0.037448	1.68359
	743 1-Methylnicotinamide cation	1	C7H9N2O	[Cat]+	137.071	-14.9	6.95	171321	135212	161196	-	-	95920	72112	-	-	0.00728893	1.17825	0.00143068	1.35481	0.616046	0.176561
	1140 Ellipticine	3	C17H14N2	[M-H]-	245.108	0.7	9.11	-	47695	-	-	-	-	-	-	-	0.373901	1.17409	0.373901	1.17409	NA	0
	1929 Achillin	21	C15H18O3	[M+H]+	247.133	-14.9	13.11	86852	92273	120693	-	95233	-	84916	78130	88061	0.113529	1.17024	0.210415	0.255785	0.199322	-0.914456
	1995 Glu-Gln	22	C10H17N3O6	[M+H]+	276.119	1.4	11.62	1826798	1854150	2764347	883210	940502	1040720	1092189	1159533	949380	0.0185845	1.17	0.0262589	1.00968	0.219623	-0.16032
	1796 Asn-Pro-Arg	19	C15H27N7O5	[M+H]+	386.215	3	19.92	46871	-	-	-	-	-	77205	-	-	0.373901	1.15642	0.71251	-0.53965	0.373901	-1.69607
	2619 Benzoic acid	31	C7H6O2	[M+H]+	123.044	2	18.39	21403	24304	40054	-	-	13258	32450	19383	35353	0.0532147	1.15469	0.953138	-0.0237748	0.0299387	-1.17846
	2556 (-)-Neplanocin A	30	C11H13N5O3	[M+H]+	264.109	-4.2	10.39	3181522	3197908	2976228	1426204	1574583	1204206	1409641	1547574	1635167	0.000184835	1.15374	8.13e-05	1.0266	0.363572	-0.127139
	2303 Asn Gly Lys	27	C12H23N5O5	[M+H]+	318.177	-0.6	10	253489	331648	414732	168096	167155	-	6290424	7122402	5556030	0.0211434	1.14982	0.000192094	-4.24575	0.000167666	-5.39557
	265 4-Guanidinobutanoic acid	0	C5H11N3O2	[M+H]+	146.092	0.7	11.33	83888152	83715208	102621856	37148172	44584756	40654664	40344132	44529988	43286080	0.00175046	1.14271	0.00177441	1.07621	0.481247	-0.066491
	706 L-2-Aminoadipic acid	1	C6H11NO4	[M+H]+	162.076	1.3	12.03	774248	814800	1373409	406356	491383	448496	548681	578857	538471	0.0506084	1.13786	0.0895048	0.830398	0.0176378	-0.307466
	134 Adenosine 2',3'-cyclic monophosphate	0	C10H12N5O6P	[M+H]+	330.06	-0.3	6.15	168137	460570	158112	-	-	-	15804470	19045546	16400063	0.222667	1.13763	7.35e-05	-6.02538	6.97e-05	-7.163
	1942 4-(2-Hydroxyethyl)piperazine-1-(2-hydroxypropanesulfonic acid)	22	C9H20N2O5S	[M+H]+	269.117	-0.6	5.48	21187	28823	24183	-	-	-	42413	37570	-	0.00383443	1.12263	0.594589	-0.299978	0.118953	-1.42261
	1997 Glu Pro Gly Tyr Ser	22	C24H33N5O10	[M+H]+	552.23	-0.2	9.56	3815667	3300151	4239202	1585893	1592487	2056036	2434145	2889906	2793971	0.00285855	1.11723	0.024038	0.48413	0.00995176	-0.6331
	2540 NG-amino-L-Arginine	30	C6H15N5O2	[M-H]-	188.115	-14.9	5.6	-	-	49048	-	-	-	-	-	-	0.373901	1.11592	0.373901	1.11592	NA	0
	2968 Carbobenzyloxy-L-phenylalanyl-L-norleucine methyl ester	41	C24H30N2O5	[M+H]+	427.223	-9.7	4.71	8415971	9662591	12002106	4392402	4571412	4974026	5849888	6114868	6338876	0.00722086	1.10983	0.0208096	0.716707	0.00282894	-0.393123
	2541 9-Hydroxyrisperidone	30	C23H27FN4O3	[M+H]+	427.214	10.8	4.71	8415971	8109190	12002106	4330256	4479917	4532858	5849888	6068760	6338876	0.0155333	1.09626	0.0528781	0.64385	0.00044089	-0.452405
	2947 SC-58125	40	C17H12F4N2O2S	[M-H]-	383.048	1.9	9.66	-	44079	-	-	-	-	-	-	-	0.373901	1.09489	0.373901	1.09489	NA	0
	286 N1-Acetylspermidine	0	C9H21N3O	[M+H]+	188.176	0.3	0.14	15849820	-	-	-	-	-	-	4594902	-	0.373901	1.09413	0.411658	0.966769	0.373901	-0.127363
	252 DL-Phenylalanine	0	C9H11NO2	[M-H]-	164.072	-4.9	11.33	4617298	3249798	-	1826667	-	1316455	2968336	3907493	1383402	0.204154	1.0758	0.856077	0.121975	0.157099	-0.953828
	1487 Ile-Ala	15	C9H18N2O3	[M+H]+	203.139	1.4	10.57	832750	888052	1192433	398430	274912	709749	716949	458021	618586	0.0406287	1.07473	0.0505051	0.699799	0.41264	-0.374927
	1161 (.+/-.)-2-Methylbutyric acid	4	C5H10O2	[M-H]-	101.061	-10.9	4.2	14929694	20300154	51738428	11304405	12320665	17752374	7185484	7696031	8091176	0.262168	1.07164	0.136757	1.92057	0.0384358	0.848925
	761 Hypoxanthine	1	C5H4N4O	[M+H]+	137.046	0.8	13.66	796806	1161563	1542264	473762	219834	975932	160684	271297	186479	0.119707	1.06818	0.0115894	2.50086	0.193877	1.43269
	2237 thio-m-Toluthioamide	26	C8H9NS	[M-H]-	150.038	2	8.21	376648	827505	3648927	505954	422858	1395042	625887	348920	452295	0.474869	1.06238	0.32852	1.76581	0.405072	0.703431
	2525 (2-Mercaptopropionylamino)acetic acid	30	C5H9NO3S	[M-H]-	162.023	-10.7	6.18	-	-	42445	-	-	-	-	-	-	0.373901	1.05762	0.373901	1.05762	NA	0
	1077 Benzamide	2	C7H7NO	[M+H]+	122.06	2.9	11.55	66235	102536	87546	56204	-	-	42512	-	40274	0.0267488	1.0564	0.0127239	1.14	0.787631	0.083596
	396 4-Hydroxybenzaldehyde	0	C7H6O2	[M-H]-	121.029	-9.9	3.54	28516286	30012472	56161240	13609048	15233884	26625650	16260885	15871699	16118790	0.116003	1.048	0.0691643	1.2491	0.588582	0.201101
	1449 D-Glucosaminic acid	15	C6H13NO6	[M+H-H2O]+	178.071	1.1	10.7	3429328	3452542	2714396	1855855	1807023	990530	1213884	1364212	1387096	0.0113001	1.04419	0.00164083	1.27508	0.46724	0.230897
	2869 1,2-Dioleoyl-sn-glycero-3-phospho-(1'-myo-inositol-3',4',5'-trisphosphate)	38	C45H86O22P4	[M-2H]2-	550.221	-13.1	9.55	2869363	3478289	4173468	1209685	1725173	2211935	2952806	2941483	2603923	0.0195851	1.03154	0.161954	0.308057	0.022961	-0.723486
	1453 trans-4-Hydroxy-L-proline	15	C5H9NO3	[M+H]+	132.065	2.1	10.85	1829209	1961414	1415211	707069	910790	929278	879479	773105	843976	0.00779579	1.03125	0.00572004	1.06019	0.838953	0.028935
	133 Gluconic acid	0	C6H12O7	[M-H]-	195.051	-2.7	11	4416730	3307573	2180700	2012391	2053481	829317	21002620	24950978	25205662	0.0929666	1.01679	0.000171278	-2.84482	9.93e-05	-3.86162
	1545 ETHYL 1-BENZYL-3-HYDROXY- 2-OXO[5H]PYRROLE-4-CARBOXYLATE	16	C14H15NO4	[M-H]-	260.093	-15.1	12.7	12917321	12747507	8885333	14299300	-	-	16686899	15176523	16648516	0.265435	1.01497	0.0297417	-0.489647	0.0728369	-1.50462
	1493 GUVACINE	15	C6H9NO2	[M+H]+	128.071	3.1	22.4	1491570	1477015	1728826	832487	578331	917865	658484	858270	616457	0.00377731	1.01235	0.00150808	1.13884	0.633244	0.126488
	2695 N-Acetylputrescine	34	C6H14N2O	[M+H]+	131.118	3.1	0.14	23824554	-	-	-	-	-	-	8809919	-	0.373901	1.00889	0.454764	0.789448	0.373901	-0.219439
	1106 L-Lysine	2	C6H14N2O2	[M-H]-	145.098	-7.2	18.61	102346616	105838104	450847616	67454432	58839188	201555984	63214488	66078876	55519752	0.425272	1.00732	0.243404	1.83428	0.361405	0.826967
	2881 Metformin	39	C4H11N5	[M+H]+	130.109	-6.3	18.64	173110	115205	348305	94322	84723	139229	62155	86536	97146	0.214834	1.00016	0.139765	1.37273	0.288305	0.372567
	166 2-Isopropylmalic acid	0	C7H12O5	[M-H]-	175.061	-3.4	9.78	1462123	1533579	2561750	812939	784841	1186655	617731	750262	704016	0.070851	0.997039	0.0313401	1.42339	0.153865	0.426354
	1435 Sorbic acid	14	C6H8O2	[M-H]-	111.045	-10.4	5.6	-	39033	43266	-	-	-	-	-	-	0.119043	0.996313	0.119043	0.996313	NA	0
	267 Adenosine 3'-monophosphate	0	C10H14N5O7P	[M+H]+	348.07	0.1	10.13	2711672	2753583	2702700	1491843	1223570	1390631	3235182	4394492	3136954	7.07e-05	0.992226	0.0986946	-0.39852	0.00570034	-1.39075
	2638 DL-Arabinose	31	C5H10O5	[M-H]-	149.046	-6.4	9.99	1285325	647177	7146036	1892709	926865	1748340	733590	387952	677941	0.511667	0.990924	0.306372	2.33488	0.0445593	1.34395
	2706 D-Lyxose	34	C5H10O5	[M-H]-	149.046	-6.4	9.99	1285325	647177	7146036	1892709	926865	1748340	733590	387952	677941	0.511667	0.990924	0.306372	2.33488	0.0445593	1.34395
	1908 MYCOPHENOLIC ACID	20	C17H20O6	[M-H]-	319.119	-14.5	10.97	-	-	39604	-	-	-	-	-	-	0.373901	0.990447	0.373901	0.990447	NA	0
	2193 2,3-Dihydroxy-3-methylbutyric acid	26	C5H10O4	[M-H]-	133.051	-7.8	10.84	1173159	3768409	6827583	2085034	2761508	1077497	1613213	1020632	4361171	0.317095	0.990357	0.456206	0.750611	0.769708	-0.239746
	2492 Di-tert-butyl peroxide	29	C8H18O2	[M+H]+	147.138	5.1	18.64	113003	114424	436168	94073	82007	159934	83539	110809	93385	0.377761	0.981782	0.309689	1.20557	0.562155	0.223791
	2665 3-Ureidopropionic acid	33	C4H8N2O3	[2M+H]+	265.114	13.7	5.62	48073	74764	83899	40767	-	51619	-	-	51235	0.099157	0.980901	0.0607242	1.44459	0.611837	0.46369
	1468 L-Lysine	15	C6H14N2O2	[M+H]+	147.113	1.3	21.65	8157394	5837090	8317134	3913973	2565008	4858586	2872204	2163269	2578764	0.0246365	0.976684	0.00407449	1.55102	0.149381	0.57434
	1551 ACETYLTRYPTOPHANAMIDE	16	C13H15N3O2	[M+H]+	246.124	-3.3	12.04	-	30491	21920	-	-	-	-	-	-	0.145635	0.973291	0.145635	0.973291	NA	0
	2030 trans-2-Phenylcyclopropylamine	23	C9H11N	[M+H-NH3]+	117.07	-15.2	9.23	70165	55180	59798	-	-	-	1373595	1423053	1662151	0.00240435	0.972253	8.99e-05	-4.58994	8.23e-05	-5.5622
	1457 MCI-186	15	C10H10N2O	[M-H]-	173.072	-3.1	19.84	20283	32288	40401	-	-	-	51877	58845	47631	0.0607013	0.966703	0.0312331	-0.768276	0.000349933	-1.73498
	2344 Chlorphenoxamine	27	C18H22ClNO	[M+H]+	304.146	13.6	10.29	1074059	1616970	1902715	679975	898579	790091	752808	695506	708947	0.0418021	0.955608	0.0290112	1.09047	0.342174	0.134861
	2289 Tyr-Val-OH	27	C20H22N2O7	[M-H]-	401.135	-6.5	5.99	-	-	37613	-	-	-	-	-	-	0.373901	0.941432	0.373901	0.941432	NA	0
	1153 Chloroquine	4	C18H26ClN3	[M-H]-	318.174	-13	5.26	-	18893	40102	-	-	-	-	-	-	0.244649	0.940556	0.244649	0.940556	NA	0
	1609 Glutathione, oxidized	17	C20H32N6O12S2	[M+H]+	613.159	-1.4	14.58	627945	629206	946234	326643	326174	496320	313221	336412	320863	0.0429655	0.939171	0.0179458	1.18293	0.355495	0.243757
	1418 2-Methyl-1-Pyrroline	14	C5H9N	[M+H]+	84.0808	8.6	23.74	1214714	1265262	3229420	885344	672384	1433542	730118	813171	849950	0.265782	0.93258	0.171423	1.25437	0.434027	0.321794
	1286 N.alpha.-Acetyl-L-arginine	9	C8H16N4O3	[M+H]+	217.13	9.6	17.22	291055	293682	664152	150566	177723	328797	328063	326919	313059	0.219882	0.926491	0.492362	0.367505	0.135999	-0.558986
	674 O,O-Diethyl phosphate	1	C4H11O4P	[M-H]-	153.032	-6	8.21	725565	777270	2056779	382182	493071	1001751	410406	468714	312791	0.303396	0.923289	0.145737	1.57844	0.308917	0.655155
	2951 Phosphoric acid	41	H3O4P	[3M-H]-	292.923	-1.1	12.96	3703211	5016340	5938356	1932961	1384526	4423840	2660774	3287056	1105044	0.112744	0.921026	0.0506554	1.0554	0.850044	0.13437
	193 N.epsilon.-Methyl-L-lysine	0	C7H16N2O2	[M+H]+	161.129	0.9	17.7	14336470	14623514	24032698	7839179	8325866	11862755	10841084	10081745	9857270	0.0721927	0.918935	0.0816373	0.783795	0.52001	-0.135139
	1211 O-Desmethylnaproxen	6	C13H12O3	[M-H]-	215.071	-14.3	9.11	42183	157097	-	56084	-	44697	-	-	-	0.521182	0.917724	0.251737	2.8024	0.12396	1.88468
	1097 L-Lysine	2	C6H14N2O2	[M-H]-	145.098	-6.6	22.05	6648966	6862320	9352412	4023590	2729136	5354098	3666362	2904416	3157966	0.0357915	0.917238	0.00812964	1.23273	0.372551	0.315495
	1905 Guanidineacetic acid	20	C3H7N3O2	[M+H]+	118.061	15.2	13.59	40899	31919	38455	-	-	34597	21478	16314	28006	0.0929461	0.908358	0.0246264	0.757988	0.803182	-0.150371
	2242 N-Phenylacetylphenylalanine	26	C17H17NO3	[M-H]-	282.114	-14.4	9.65	15267	42402	48864	-	-	34894	-	-	-	0.272264	0.906068	0.0756932	1.69365	0.373901	0.787583
	2704 Pterostilbene	34	C16H16O3	[M-H]-	255.103	6.8	12.4	-	-	36170	-	-	-	-	-	-	0.373901	0.904837	0.373901	0.904837	NA	0
	393 D-Pyroglutamic acid	0	C5H7NO3	[2M+H]+	259.092	0.5	14.62	16030554	14990802	19507462	7662796	9503380	9995195	14598674	15265737	14337874	0.00717657	0.89555	0.204699	0.192985	0.00172772	-0.702565
	354 Guanidylic acid (guanosine monophosphate)	0	C10H14N5O8P	[M-H]-	362.051	-0.3	12.74	1320409	1402915	1546452	664974	677282	954365	1731186	1735441	1864447	0.00466455	0.894648	0.0111054	-0.320266	0.000628327	-1.21491
	1316 4-Ethynylaniline	11	C8H7N	[M-H]-	116.051	-15.3	9.05	2405024	3847061	1985660	453617	253750	3724633	2799282	934389	1626113	0.370459	0.894292	0.288037	0.620075	0.816754	-0.274217
	922 L-Lysine	1	C6H14N2O2	[M+H-NH3]+	130.086	2.6	21.65	5015628	3793856	5523072	2673255	1738219	3302932	1971853	1519428	1728790	0.0323436	0.893669	0.00457649	1.45715	0.153593	0.563486
	61 5-L-Glutamyl-L-alanine	0	C8H14N2O5	[M+H]+	219.097	1.1	11.62	5596968	5848940	8963804	2854408	4692930	3440008	4773346	5335329	4409138	0.0604479	0.893413	0.153174	0.491432	0.123868	-0.401981
	2089 Benzamidine	24	C7H8N2	[M+H-NH3]+	104.049	9.8	12.64	25463	20260	-	-	-	-	-	-	23986	0.132129	0.89331	0.58021	0.341229	0.373901	-0.552082
	313 Adenosine, 5'-S-methyl-5'-thio-	0	C11H15N5O3S	[M+H]+	298.097	0.2	4.09	107245	122509	148869	-	-	-	14353104	15051010	13556722	0.00878304	0.889861	5.11e-06	-6.82612	5.02e-06	-7.71598
	259 Glu Glu	0	C10H16N2O7	[M+H]+	277.103	0.6	14.64	39293276	37072336	52997220	19070668	22920002	27912928	35498020	37002324	35108264	0.0240153	0.887985	0.221569	0.26563	0.0087128	-0.622355
	1880 L-Malic acid	20	C4H6O5	[M-H]-	133.014	8.7	6.65	-	-	42791	-	-	-	-	-	-	0.373901	0.881945	0.373901	0.881945	NA	0
	2863 1-Methyl-3-phenylpropylamine	38	C10H15N	[M+H-NH3]+	133.101	-14.8	7.43	3239032	3469693	2746237	-	2338586	2804814	2934057	2520538	2886747	0.180762	0.863918	0.212058	0.180792	0.289986	-0.683126
	1556 TELMISARTAN	16	C33H30N4O2	[M+H]+	515.244	4.4	9.92	6113630	8208670	24304422	3020687	6768242	11435290	5245254	8181640	6013546	0.405226	0.863888	0.333024	0.990538	0.829546	0.126651
	1988 Gly-Glu	22	C7H12N2O5	[M+H-H2O]+	187.071	0.9	10.79	2235808	2205388	1467893	1152414	1031536	1071549	1041961	1150942	1094769	0.0251584	0.860057	0.025971	0.845869	0.832362	-0.0141877
	1129 Rauhimbin	3	C21H26N2O3	[M-H]-	353.187	-13.5	10.78	2665983	2705574	3115996	1322019	1612733	1750168	2079228	1950932	1832543	0.00269503	0.857324	0.00550503	0.533783	0.0535926	-0.323542
	2228 Triethyl phosphate	26	C6H15O4P	[M+H]+	183.078	-9.1	6.07	4301682	4534370	5296287	2516620	2483090	2807861	2049490	2212103	2109025	0.00267192	0.856055	0.00104679	1.1495	0.0134913	0.29344
	2320 D-Erythrose 4-phosphate	27	C4H9O7P	[M+H]+	201.016	1.1	13.09	1387223	1611350	1856508	690624	667146	1327524	1006408	1235480	963318	0.0471815	0.854415	0.0261954	0.599078	0.496969	-0.255337
	1192 (R)-(+)-2-Pyrrolidone-5-carboxylic acid	5	C5H7NO3	[M-H]-	128.035	-7.2	7.48	680809152	676411008	203228224	432645216	358679520	73197736	727867520	713204160	774281088	0.294958	0.851985	0.243012	-0.505576	0.0154499	-1.35756
	376 thio-m-Toluthioamide	0	C8H9NS	[M+H]+	152.053	10.2	8.35	2477976	3427716	5355770	1591440	1725750	2959226	1876216	1534854	2313559	0.15582	0.843381	0.102876	0.97614	0.726527	0.132759
	249 L-Saccharopine	0	C11H20N2O6	[M+H-H2O]+	259.129	0.6	10.79	12635814	12804722	10303797	7265993	6077274	6597416	5679368	6288037	5583460	0.00387063	0.842	0.0019223	1.02617	0.123084	0.184173
	1007 2-Acetyl-5-(tetrahydroxybutyl)imidazole	1	C9H14N2O5	[M+H-H2O]+	213.087	1	5.91	1216980	1263811	1252925	725320	826700	530924	579798	595657	628762	0.00332513	0.841988	5.81e-06	1.04924	0.350467	0.207251
	1452 L-Glutamine	15	C5H10N2O3	[M-H]-	145.062	10.6	18.73	195688	245400	553305	180012	147576	228968	135291	87156	112222	0.270805	0.837289	0.122791	1.57108	0.054339	0.733792
	2535 Pentosidine	30	C17H26N6O4	[M+2H]2+	190.108	-2.4	5.67	2610767	2611461	2574633	1605236	1533276	1257032	1304134	1414752	1404053	0.000446086	0.826852	5.11e-06	0.91922	0.462029	0.0923686
	1402 Creatine	14	C4H9N3O2	[M+H]+	132.077	1.9	11.5	5189095	5280636	6277788	3067377	3358938	3065581	3073196	3240257	3277936	0.00260985	0.819179	0.00253498	0.804136	0.789196	-0.0150435
	1603 3-Guanidinopropanoate	17	C4H9N3O2	[M+H]+	132.077	1.9	11.5	5189095	5280636	6277788	3067377	3358938	3065581	3073196	3240257	3277936	0.00260985	0.819179	0.00253498	0.804136	0.789196	-0.0150435
	2475 N-Acetylpyrrolidine	29	C6H11NO	[M+H]+	114.091	4	14.67	1917316	1513877	986088	-	-	-	-	-	-	0.0773714	0.818013	0.0773714	0.818013	NA	0
	1744 16-Phenyl tetranor prostaglandin E1	19	C22H30O5	[M-H]-	373.202	13	10.39	-	-	256950	-	-	-	-	-	-	0.373901	0.813202	0.373901	0.813202	NA	0
	2496 Ser-Lys-OH	29	C15H21N3O7	[M+H]+	356.145	-0.1	10.66	13846727	15171390	36580104	6446454	15235925	15681722	12737190	14673876	11702714	0.302394	0.812004	0.299826	0.74598	0.86127	-0.0660242
	2082 N-Carboxyethyl-.gamma.-aminobutyric acid	23	C7H13NO4	[M+H]+	176.092	0.9	10.4	2109447	2507480	2608074	1260078	1424721	1439068	1195963	1339234	1314709	0.00314526	0.809	0.00208254	0.908175	0.27623	0.0991746
	247 PyroGlu-Val-Arg	0	C16H28N6O5	[M+H]+	385.219	-0.8	9.2	2028154	2321771	2922639	1138849	1387612	1636454	1324750	1781258	1372835	0.0259009	0.80487	0.0362397	0.699338	0.632891	-0.105532
	2208 Trp Ser	26	C14H17N3O4	[M+H]+	292.129	-0.3	6.1	4069842	3792682	4731240	2272920	2500811	2444358	2282786	2199615	2194019	0.00334175	0.803021	0.00213725	0.915563	0.0719464	0.112542
	1867 Ala-Gly	20	C5H10N2O3	[M-H]-	145.062	10.6	18.73	195688	245400	553305	193609	147576	228968	135291	87156	112222	0.283676	0.802467	0.122791	1.57108	0.0455026	0.768614
	1887 L-Pipecolic acid	20	C6H11NO2	[M+H-H2O]+	112.076	3.7	9.33	1189694	1324148	1635970	665919	707917	1018239	728242	936390	751658	0.0274474	0.794783	0.0173459	0.780252	0.953161	-0.014531
	2317 N8-Acetylspermidine	27	C9H21N3O	[M+H-NH3]+	171.149	1.2	26.11	-	-	955512	-	-	-	-	-	-	0.373901	0.793846	0.373901	0.793846	NA	0
	2824 4-Hydroxybenzaldehyde	38	C7H6O2	[M+H]+	123.044	3.6	20.7	16889	21361	35587	-	-	-	16543	22807	17268	0.139269	0.790598	0.391087	0.383083	0.0787222	-0.407515
	2909 Benzoic acid	40	C7H6O2	[M+H]+	123.044	3.6	20.7	16889	21361	35587	-	-	-	16543	22807	17268	0.139269	0.790598	0.391087	0.383083	0.0787222	-0.407515
	2671 Fluticasone propionate	33	C25H31F3O5S	[M+H]+	501.192	3.6	11.41	1848427	1886592	2483159	1051362	1363504	1182390	1560732	1821779	1840853	0.0176821	0.789595	0.213712	0.251513	0.0132797	-0.538082
	2801 Triamcinolone diacetate	37	C25H31FO8	[M+Na]+	501.19	7.9	11.41	1848427	1886592	2483159	1051362	1363504	1182390	1560732	1821779	1840853	0.0176821	0.789595	0.213712	0.251513	0.0132797	-0.538082
	2892 DL-.alpha.-Lipoic Acid	39	C8H14O2S2	[M-H]-	205.036	-6.6	14.51	10089542	9776156	13870591	5436394	6173019	7951599	7957778	8419321	7255914	0.035406	0.78632	0.0682787	0.513498	0.173044	-0.272823
	463 5-Aminovaleric acid	0	C5H11NO2	[M+H-H2O]+	100.076	6.1	18.72	719013	555640	1821398	490709	-	1046540	-	-	439456	0.400887	0.784365	0.151217	1.68912	0.310951	0.90475
	2439 Ser Arg Tyr Glu	29	C23H35N7O9	[M+H]+	554.257	5.8	4.51	2639514	2842745	4584444	1661346	1977277	2215487	1821046	2077881	1733526	0.0924693	0.782069	0.0775086	0.837756	0.71841	0.0556865
	2586 Asp Ser Gly	31	C9H15N3O7	[M+H]+	278.098	7.3	14.62	113044	121411	226115	-	91509	103690	150581	147302	127425	0.161742	0.781699	0.767158	0.114912	0.0104966	-0.666786
	1130 N-[Tris(hydroxymethyl)methyl]-3-aminopropanesulfonic acid	3	C7H17NO6S	[M-H]-	242.07	-12.7	10.55	15329	29150	46773	33112	-	-	-	-	39794	0.34636	0.780818	0.479756	0.609855	0.867957	-0.170963
	1228 PINOSYLVIN	6	C14H12O2	[M-H]-	211.077	-0.3	5.62	-	40225	-	-	-	-	-	-	-	0.373901	0.776979	0.373901	0.776979	NA	0
	1185 Glycolic acid	5	C2H4O3	[M-H]-	75.0088	-15.6	10.84	485463	758118	1369936	614597	547425	364874	382821	339096	460490	0.25371	0.775391	0.144951	1.14427	0.236942	0.368875
	1114 F16 cation	2	C16H15N2	[Cat]+	235.123	-15.2	14.47	-	50381	85720	21819	-	50664	50114	58408	44343	0.39888	0.77528	0.997976	0.00154813	0.13427	-0.773732
	280 L-Histidine, 1-methyl-	0	C7H11N3O2	[M+H]+	170.092	0.6	8.87	910655	873989	1350976	510705	537299	785086	480247	574186	505486	0.0695974	0.774473	0.0280124	1.00728	0.377222	0.232807
	1021 2-Aminobenzamide	1	C7H8N2O	[M+H]+	137.071	0.4	6.2	86835	103713	106265	-	-	-	-	-	-	0.0025424	0.772343	0.0025424	0.772343	NA	0
	1533 4-Ethynylaniline	16	C8H7N	[M-H]-	116.051	-11	5.6	942627	1118632	1715603	749168	574400	889085	632473	631958	599744	0.106344	0.771411	0.0528357	1.01865	0.273848	0.24724
	1842 L-Lysine	20	C6H14N2O2	[M+H-NH3]+	130.086	1.1	24.02	1290894	1910501	1531143	1258799	960830	559878	1131424	733232	1191366	0.0742952	0.767785	0.0725356	0.630959	0.729343	-0.136826
	981 L-Valine	1	C5H11NO2	[M+H]+	118.086	3.8	20.39	4788496	4632946	9061130	3371429	2899508	4587793	4067702	4546300	4139939	0.173268	0.76731	0.26058	0.535222	0.294812	-0.232088
	1766 trans-4-Hydroxy-L-proline	19	C5H9NO3	[M+H]+	132.065	11.2	7.46	302387	201165	356772	165285	143877	196351	316221	206334	229860	0.0696655	0.767132	0.559116	0.193351	0.0884636	-0.57378
	39 L-Arginine	0	C6H14N4O2	[M+H-NH3]+	158.092	0.6	9.27	100289584	105346264	109608840	61207716	62832812	61382388	55583084	58414924	58112692	9.42e-05	0.765653	7.35e-05	0.873135	0.012776	0.107483
	2578 N-Tigloylglycine	31	C7H11NO3	[M+H]+	158.081	-1.1	11.04	2603822	2716634	2414020	1479746	1691531	1383253	1253572	1271116	1474921	0.00112056	0.764001	0.000390141	0.951445	0.18446	0.187443
	1220 Harmine	6	C13H12N2O	[M+H]+	213.102	-14.3	10.13	19240	-	21562	-	-	-	-	138903	-	0.121049	0.759923	0.450284	-1.64519	0.373901	-2.40511
	79 N.alpha.-Acetyl-L-glutamine	0	C7H12N2O4	[M-H]-	187.072	-2.8	7.98	1364236	1773404	1788333	941797	954516	1013509	656566	810276	631236	0.00879593	0.759478	0.00325716	1.23134	0.0108308	0.471863
	516 L-Homocitrulline	0	C7H15N3O3	[M+H-NH3]+	173.092	1.3	11.47	946178	903461	1286928	655125	447173	765899	725942	673890	512679	0.050799	0.74754	0.041045	0.713718	0.90261	-0.0338215
	413 L-.gamma.-Glutamyl-L-glutamic Acid	0	C10H16N2O7	[M+H]+	277.103	0.3	13.99	2103943	1861416	2668145	960353	1105558	1889245	1408706	1569441	1419269	0.0757249	0.746037	0.038105	0.593115	0.641445	-0.152921
	138 N-Acetyl-L-Histidine	0	C8H11N3O3	[M+H]+	198.087	-0.1	7.46	1140877	1441514	1412728	1025467	783701	573881	540839	483012	483328	0.0293762	0.74543	0.00105551	1.40639	0.0912369	0.660958
	2125 3-methyl-N-2-naphthylbutanamide	24	C15H17NO	[M+H]+	228.138	-14.9	11.24	82691	53382	-	-	60649	-	-	-	140955	0.462645	0.743826	0.895132	-0.176091	0.582263	-0.919917
	2173 Val-Asp	25	C9H16N2O5	[M+H]+	233.113	0.4	10.7	7854394	7578355	1542973	3706976	4509725	1954792	3469751	4352655	3865021	0.359483	0.738941	0.443467	0.538516	0.560221	-0.200426
	2598 Betaine aldehyde cation	31	C5H12NO	[Cat]+	102.091	4.5	18.82	1933154	1822828	2724322	1320489	1095305	1467664	956328	873191	943945	0.0464503	0.73872	0.0123084	1.22437	0.0292829	0.485653
	2373 Dimethylformamide	28	C3H7NO	[M+H]+	74.06	10.3	6.4	4371562	4597444	3060038	2243118	1950790	3020860	1747494	1697014	2029580	0.0494902	0.737497	0.0111927	1.13583	0.158947	0.398334
	1742 N-Methylephedrine	18	C11H17NO	[M+H-H2O]+	162.128	-11.3	17.83	69676	70203	111569	54698	42735	53393	53833	45504	65308	0.080112	0.737375	0.126301	0.610901	0.539742	-0.126474
	1924 Phosphoserine	21	C3H8NO6P	[M+H]+	186.016	1.1	13.48	1380903	1448130	1746763	907284	625034	1218134	1040781	1277230	989951	0.0411574	0.734354	0.0418301	0.46808	0.389684	-0.266274
	2460 cis-4-Hydroxy-D-proline	29	C5H9NO3	[M-H]-	130.051	-9	10.36	67502	63885	58329	-	49552	38296	43568	-	41643	0.0241885	0.726309	0.0119592	0.759873	0.921949	0.0335632
	5 L-Arginine	0	C6H14N4O2	[M+H]+	175.119	0.8	19.94	407401984	446060448	376682816	309830880	-	-	659836672	708137152	661775936	0.0116123	0.722337	0.000476014	-0.722473	0.000241889	-1.44481
	659 PyroGlu-Phe-Lys	1	C20H28N4O5	[M+H]+	405.213	-0.9	8.72	2379347	2802442	3450414	1404180	1613662	2230468	2466412	2615296	2308020	0.047194	0.717876	0.270092	0.224208	0.0535345	-0.493668
	1278 Arg Thr Glu	9	C15H28N6O7	[M+H]+	405.209	9.1	8.72	2379347	2802442	3450414	1404180	1613662	2230468	2466412	2615296	2308020	0.047194	0.717876	0.270092	0.224208	0.0535345	-0.493668
	1023 PyroGlu-Asp	1	C9H12N2O6	[M+H]+	245.077	0.8	11.47	1738771	2152408	2831599	1051034	1721940	1327396	2087104	2196063	2050116	0.0792548	0.713303	0.707046	0.086104	0.0202953	-0.627199
	780 L-Pipecolic acid	1	C6H11NO2	[M+H]+	130.086	2.6	21.15	5426520	5265231	7053805	3578923	2877516	4368728	2758916	2406404	2306256	0.0321444	0.713068	0.00431421	1.24797	0.0687438	0.534905
	2429 L-Rhamnose	29	C6H12O5	[M-H]-	163.061	-5.5	7.83	8236274	8962463	18591676	7230506	7085668	7598304	7960284	8028865	6162016	0.238437	0.707689	0.251303	0.692191	0.906372	-0.0154983
	185 N2-Acetyl-L-ornithine	0	C7H14N2O3	[M+H]+	175.108	1	11.56	4331626	4990515	6418132	2748316	4003500	2888206	3717321	3846846	3393595	0.050072	0.707352	0.0647392	0.522507	0.35405	-0.184845
	2453 Sarcosine	29	C3H7NO2	[M+H]+	90.055	7.2	6.4	993025	1246338	818394	660239	-	630635	728940	627492	612293	0.0352819	0.707322	0.0486689	0.635212	0.499648	-0.0721095
	1300 L-Valine	10	C5H11NO2	[M+H]+	118.086	3.8	22.63	3706855	3719475	7175425	2988892	2210712	3744872	3035565	3337392	3059856	0.201827	0.707073	0.211044	0.630382	0.737701	-0.0766911
	2505 DL-Malic acid	30	C4H6O5	[M+H]+	135.029	-8.2	8.16	7095558	6566592	8586238	4336752	4331338	4970593	4222170	4028378	4283483	0.0110017	0.705996	0.00603577	0.82785	0.178112	0.121854
	1732 ANABASAMINE	18	C16H19N3	[M+H]+	254.165	-14.8	5.46	112702	145314	105879	-	-	-	1180241	-	1197984	0.0184366	0.702195	0.134364	-2.75282	0.116142	-3.45502
	1946 Tyr-Ser	22	C12H16N2O5	[M+H]+	269.113	-3	5.46	22723	28823	24183	24007	-	-	42413	-	43028	0.103428	0.696721	0.544416	-0.354144	0.212824	-1.05087
	116 myo-Inositol	0	C6H12O6	[M-H]-	179.056	-3.4	13.41	2198449	2617438	4997575	1509732	1894385	2667232	2656645	2701439	3319453	0.253376	0.692745	0.694795	0.177477	0.0967563	-0.515269
	2669 L-Lysine	33	C6H14N2O2	[M+H]+	147.113	0.6	23.84	1842030	2619995	3961024	1345934	1413880	2460286	1546536	1140002	1795335	0.210337	0.690265	0.112415	0.910241	0.579052	0.219976
	433 Acetyl-L-tyrosine	0	C11H13NO4	[M-H]-	222.077	-1.7	5.76	2344646	2506192	5161900	1705374	1798477	2722418	1539354	1824701	1674520	0.262799	0.685397	0.144883	0.990749	0.302636	0.305352
	2536 Thr Arg Tyr Asp	30	C23H35N7O9	[M+H]+	554.257	6.5	3.88	1569931	1874450	2891054	1032839	1203667	1721670	1337810	1303641	1255835	0.152989	0.678608	0.112063	0.700974	0.927119	0.022366
	1563 Santonine Oxime	16	C15H19NO3	[M-H]-	260.129	-15.1	13.38	40510	87122	71457	-	-	77376	-	784426	-	0.332252	0.677905	0.453238	-2.06229	0.406432	-2.7402
	2224 Asn Leu Val	26	C15H28N4O5	[M+H]+	345.213	-1.6	3.19	27783	-	-	-	-	-	-	-	-	0.373901	0.671535	0.373901	0.671535	NA	0
	2921 1-ACETYLPIPERIDINE	40	C7H13NO	[M+H]+	128.107	1.6	6.97	-	117338	-	-	-	-	-	-	-	0.373901	0.666172	0.373901	0.666172	NA	0
	126 5-Aminovaleric acid	0	C5H11NO2	[M+H-H2O]+	100.076	5.1	3.85	9380013	9721089	11212294	6106616	6514994	6538208	5349406	5697694	5667935	0.00303909	0.661872	0.00138656	0.858809	0.010412	0.196937
	151 .delta.-Valerolactam	0	C5H9NO	[M+H]+	100.076	5.1	3.85	9380013	9721089	11212294	6106616	6514994	6538208	5349406	5697694	5667935	0.00303909	0.661872	0.00138656	0.858809	0.010412	0.196937
	2477 Isopentenyladenine	29	C10H13N5	[M-H]-	202.11	-7.5	12.75	-	-	27408	-	-	-	23269	22248	-	0.373901	0.660168	0.726421	-0.227799	0.116753	-0.887967
	2769 N-n-Butylpropionamide	36	C7H15NO	[M+H]+	130.123	-1.8	18.52	66010	49221	151016	55960	33410	79314	40441	48178	31518	0.395271	0.658442	0.201234	1.14808	0.315047	0.489643
	1025 5-L-Glutamyl-L-alanine	1	C8H14N2O5	[M+H]+	219.097	1.1	13.54	665936	665821	1020237	350412	424172	716466	517649	561293	557148	0.152371	0.657556	0.115269	0.523632	0.689859	-0.133923
	1313 Benzaldehyde, 2-hydroxy-4-methoxy-	11	C8H8O3	[M+H]+	153.055	-4.7	8.63	1759598	1554165	2018731	1102234	997374	1282745	160127	131960	149448	0.0147275	0.656783	0.000266983	3.59421	0.000304581	2.93743
	1941 Val Asp	22	C9H16N2O5	[M+H]+	233.113	0.4	10.7	7854394	7578355	6455780	3706976	5041884	5145473	6671282	5485486	5659578	0.0134055	0.655678	0.0742653	0.296974	0.0920388	-0.358705
	2503 Val Glu Pro Ser Asp	30	C22H35N5O11	[M+H]+	546.241	0.6	11.85	6727260	6761582	8928227	4285416	4187158	5765414	5738304	4788624	5397749	0.03743	0.654852	0.0499521	0.493334	0.388128	-0.161519
	320 Guanine	0	C5H5N5O	[M+H]+	152.057	1.4	12.74	1085564	1140131	1408950	683730	605746	1022994	2335123	2004885	2028018	0.0533843	0.65238	0.00336056	-0.809032	0.00125228	-1.46141
	2278 DL-Norvaline	27	C5H11NO2	[M+H]+	118.086	2.9	19.44	4893407	4899834	9504318	4064097	3704618	4534397	4397370	4437214	4369769	0.208061	0.649395	0.256613	0.547405	0.280658	-0.10199
	1443 L-Valine	15	C5H11NO2	[M-H]-	116.072	-10.4	18.91	13349278	14247160	25216006	11105668	9623993	12941077	11134290	11536893	10550754	0.180102	0.649383	0.163008	0.668742	0.888449	0.0193592
	1028 PyroGlu-His-Lys	1	C17H26N6O5	[M+2H]2+	198.106	1	12.09	3485592	3952758	4054349	2654705	2120740	2560729	2708192	3567626	3368882	0.00449205	0.647618	0.120688	0.252909	0.0665994	-0.394709
	2484 N,N-Dimethyl-L-valine	29	C7H15NO2	[M+H]+	146.118	1.7	9.27	1958826	2396239	2196772	1340295	1430700	1414624	1378804	1575962	1341405	0.0036708	0.646458	0.006724	0.608848	0.660852	-0.0376104
	91 Hypoxanthine	0	C5H4N4O	[M-H]-	135.031	-8.4	6.9	102950680	115716328	207787616	75727080	83932016	113467864	4696230	4672938	5233746	0.217531	0.642821	0.0141797	4.86806	0.0016752	4.22524
	110 N-Acetyl-L-phenylalanine	0	C11H13NO3	[M-H]-	206.082	-2.8	3.44	5476646	5026924	9768572	4264458	3558792	5160931	3893522	3740836	3679447	0.199137	0.642744	0.119585	0.841414	0.299888	0.198671
	1552 .beta.-Methylphenethylamine	16	C9H13N	[M+H-NH3]+	119.085	-15.3	10.08	-	62037	67682	40801	-	-	-	44571	75250	0.177871	0.641179	0.85792	0.0915948	0.300842	-0.549584
	1710 Betaine	18	C5H11NO2	[3M+H]+	352.244	-1.7	7.87	1541239	2351963	2865675	1380680	1311924	1646459	1543461	1501147	1342051	0.113157	0.6394	0.112773	0.623661	0.900387	-0.015739
	1716 4-Hydroxy-L-glutamic acid	18	C5H9NO5	[M-H-H2O]-	144.03	-8.6	6.25	1511659	1615314	2031165	1101962	876333	1333306	973635	968182	788366	0.0406529	0.639322	0.00890217	0.917853	0.253098	0.278531
	858 L-Citrulline	1	C6H13N3O3	[M+H-NH3]+	159.076	0.5	6.51	3475831	3505824	3696908	2439493	2269191	2158688	2384793	2444326	2193167	0.00028892	0.636887	0.000288073	0.604705	0.667101	-0.0321826
	2485 His Phe Lys	29	C21H30N6O4	[M+H]+	431.24	-14.9	6.31	23191	43021	-	-	-	-	889298	-	-	0.259054	0.632629	0.389059	-3.45594	0.373901	-4.08857
	2276 Lys Tyr Ser	27	C18H28N4O6	[M+H]+	397.208	-0.7	3.75	2681688	2743304	3744541	1812426	1999950	2114405	1842534	2124547	1910668	0.0383949	0.6296	0.0364803	0.641585	0.900169	0.011985
	1920 Benzamide	21	C7H7NO	[M+H]+	122.06	2.9	15.25	-	42668	78443	-	-	-	-	-	-	0.257439	0.626415	0.257439	0.626415	NA	0
	344 Glutathione	0	C10H17N3O6S	[M+H]+	308.091	-0.3	16.35	1820141	1982857	3424815	1228127	1304984	2157786	1989532	2437470	2185064	0.225442	0.623695	0.716355	0.128458	0.120024	-0.495237
	1436 L-Valine	14	C5H11NO2	[M-H]-	116.072	-9.5	22.96	8913231	8577202	16245707	6660180	5952808	9314720	7674090	7971800	7684222	0.219079	0.62154	0.238209	0.532102	0.672875	-0.0894382
	1520 7-Keto-8-aminopelargonic acid	16	C9H17NO3	[M-H]-	186.114	-4.1	3.28	3978973	5634752	9135334	3104868	3271206	5826678	3882149	3801892	3825747	0.282038	0.619612	0.187607	0.703957	0.806163	0.0843453
	698 Carnosol	1	C20H26O4	[M-H]-	329.176	-8.9	5.6	29052	20732	70074	55072	-	-	-	56565	-	0.546092	0.61438	0.566009	0.587128	0.982094	-0.0272525
	2874 4-Hydrazinobenzenesulfonic acid	39	C6H8N2O3S	[M-H]-	187.018	12.4	11.75	25889	-	-	-	-	-	-	-	-	0.373901	0.613186	0.373901	0.613186	NA	0
	2873 3-Dehydroquinic acid	39	C7H10O6	[2M-H]-	379.088	-14.8	12.34	35618	126456	149690	-	-	144438	7204316	3450619	6272482	0.527758	0.605652	0.00801088	-5.76276	0.00783446	-6.36842
	2893 O-1602	39	C17H22O2	[M-H]-	257.155	-12.5	11.15	3569536	6773612	8244773	4218104	3280243	4748510	6242066	10529372	9241282	0.217462	0.601954	0.257452	-0.484852	0.0267143	-1.08681
	681 L-Valine	1	C5H11NO2	[M+H]+	118.086	3.8	9.79	18491952	30299110	38700080	15753235	17841188	24113936	19167228	14603551	17436070	0.194505	0.600357	0.114488	0.7728	0.488318	0.172444
	1150 Steviobioside	4	C32H50O13	[M+Na]+	665.314	-2.2	6.67	1911207	2117310	2838607	1642920	1480346	1414695	1563344	1800992	1523909	0.0549745	0.597662	0.0883916	0.490389	0.348152	-0.107272
	1209 2-Acetyl-5-(tetrahydroxybutyl)imidazole	6	C9H14N2O5	[M+Na]+	253.079	9.1	9.56	112621	91318	59678	98394	66049	-	55235	-	68083	0.37864	0.595688	0.136817	0.983572	0.683622	0.387884
	1312 4-Aminobenzoic acid	11	C7H7NO2	[M+H-H2O]+	120.044	-4.1	9.48	59581	-	-	27686	-	-	-	-	-	0.501163	0.591984	0.373901	0.844479	0.373901	0.252494
	1206 Butyric acid	6	C4H8O2	[M-H]-	87.0452	-12.1	5.03	17013756	21802244	34902172	13489382	14970225	20470894	16487298	18472006	20046432	0.224281	0.591286	0.315844	0.422438	0.439272	-0.168848
	1625 5-Nitro-2-toluidine	17	C7H8N2O2	[M+H]+	153.066	0.3	6.13	1095448	1144173	1175098	730957	658490	881854	652681	742192	745949	0.00545635	0.588248	0.000376328	0.673602	0.580949	0.0853541
	80 Hypoxanthine	0	C5H4N4O	[M+H]+	137.046	0.1	6.92	337816992	366677952	467590816	242052512	239882592	298242944	23177248	26894146	24000190	0.0404516	0.587203	0.00074388	3.98401	0.000250956	3.39681
	2601 D-Lyxose	31	C5H10O5	[M+H]+	151.06	9.9	8.09	22378848	23446988	29417702	15735506	16537961	17812052	15666129	16050557	15072951	0.0209997	0.587174	0.0126989	0.685379	0.175442	0.0982045
	2959 O-1821	41	C17H22O2	[M-H]-	257.155	-12.5	11.15	6946403	6773612	8244773	4533359	5367926	4748510	8414974	10529372	9241282	0.00985555	0.584312	0.0546333	-0.359767	0.0024515	-0.944079
	119 L-.alpha.-Amino-.gamma.-butyrolactone	0	C4H7NO2	[M+H]+	102.055	5.3	8.16	6411626	6131611	8112547	4055866	4771704	4952642	3977764	4904970	4092292	0.0276237	0.583948	0.0200968	0.670808	0.53916	0.0868607
	147 Cyclopropanecarboxylic acid, 1-amino-	0	C4H7NO2	[M+H]+	102.055	5.3	8.16	6411626	6131611	8112547	4055866	4771704	4952642	3977764	4904970	4092292	0.0276237	0.583948	0.0200968	0.670808	0.53916	0.0868607
	796 PyroGlu-Ser-Lys	1	C14H24N4O6	[M+H]+	345.177	0.1	12.15	9459150	10744264	15273746	7094480	7120334	9525870	8350768	9785657	8858139	0.113809	0.579529	0.193834	0.394222	0.298757	-0.185307
	1502 GUVACINE	16	C6H9NO2	[M+H]+	128.071	2.3	5.8	2329805	1700015	-	-	-	-	-	-	-	0.1669	0.577964	0.1669	0.577964	NA	0
	448 2-Methyl-1-Pyrroline	0	C5H9N	[M+H]+	84.0808	9.8	21.15	4307558	8116006	8574576	5394416	3625784	5077151	3169883	3180160	3119063	0.189745	0.574837	0.0468043	1.14896	0.0472484	0.574124
	287 L-Arginine	0	C6H14N4O2	[M+H]+	175.119	2	27.75	-	1015438	1407539	-	-	-	2277767	-	1807932	0.170865	0.573575	0.338914	-0.615912	0.128133	-1.18949
	2655 Diglycolic acid	32	C4H6O5	[M-H]-	133.014	0.4	8.65	1245142	1392874	1586129	967342	826714	1060417	91702	128519	86415	0.0189436	0.565435	0.000195504	3.78406	0.000253256	3.21863
	1652 Guanidylic acid (guanosine monophosphate)	18	C10H14N5O8P	[M+H]+	364.065	0.1	12.75	834307	960462	1079280	582170	522411	838114	1451908	1452673	1472232	0.0607392	0.565025	0.002133	-0.606796	0.00111932	-1.17182
	539 L-Arginine	1	C6H14N4O2	[M-H-NH3]-	156.078	-6.7	9.26	2926471	3410281	2581215	1951699	1657663	2422276	1460339	1403330	1872590	0.0425667	0.564165	0.00782551	0.912967	0.18151	0.348802
	1420 L-Valine	14	C5H11NO2	[M-H]-	116.072	-9.5	17.23	11886456	12523569	22961002	10517809	9123852	12555143	10250520	10006760	10708183	0.246129	0.557087	0.202962	0.613345	0.707244	0.0562575
	2070 JWH 210 N-(4-hydroxypentyl) metabolite	23	C26H27NO2	[M+H]+	386.212	-13.9	19.8	1107819	1035243	871121	1157688	387650	503963	1333582	1521721	1329859	0.267148	0.556635	0.0144442	-0.473516	0.0453731	-1.03015
	1831 Mepiprazole	20	C16H21ClN4	[M+H]+	305.153	-8	13.4	24103	-	-	-	-	-	-	-	-	0.373901	0.555914	0.373901	0.555914	NA	0
	2364 Tri(propylene glycol) methyl ether	28	C10H22O4	[M+Na]+	229.141	-15	4.05	1726204	1999695	2322401	1305870	1326428	1482876	1378663	1419394	1357511	0.0236429	0.555576	0.021936	0.541484	0.830016	-0.0140923
	194 L-Carnitine	0	C7H15NO3	[M+H]+	162.113	0.8	9.73	6406486	6608980	7298004	4438892	4558621	4856093	4825326	5496850	4628530	0.0019206	0.552175	0.00900117	0.442223	0.276743	-0.109952
	905 Pro-Trp	1	C16H19N3O3	[M+H]+	302.15	-0.7	6.2	3001162	3260719	3548132	2057356	2258611	2382647	2597099	2188024	2403907	0.00489672	0.550392	0.0114315	0.448458	0.341213	-0.101935
	2530 DMABA-d10 NHS ester	30	C13H4D10N2O4	[M+H]+	273.16	-14.7	13.05	106962	138462	164437	-	-	142970	139211	180790	156981	0.221358	0.547449	0.336918	-0.2188	0.075946	-0.766249
	2339 Enterodiol	27	C18H22O4	[M+H-H2O]+	285.149	-12.3	9.76	39554	-	50251	-	-	-	-	-	-	0.148863	0.545284	0.148863	0.545284	NA	0
	1446 L-Valine	15	C5H11NO2	[M-H]-	116.072	-9.5	9.02	455385344	550449920	1065233472	374714912	400477824	644397824	500743296	391244480	455499232	0.355434	0.544901	0.277577	0.620104	0.805999	0.0752035
	178 L-Methionine	0	C5H11NO2S	[M+H-NH3]+	133.032	0.9	8.09	164123936	158581408	210300704	113065672	120970608	131356440	112387568	108822240	108420744	0.0315859	0.544704	0.0145777	0.693302	0.0937334	0.148598
	2095 His Gly Phe	24	C17H21N5O4	[M+H]+	360.167	-1.2	8.57	46567	41019	47678	-	41459	41382	49087	45217	40547	0.255855	0.542944	0.967899	0.0044117	0.263031	-0.538532
	2631 L-Theanine	31	C7H14N2O3	[M+H]+	175.108	0.5	5.5	868024	948509	1012205	715945	634662	592346	557382	573129	571884	0.00591889	0.541908	0.000867709	0.732593	0.0937052	0.190685
	1818 EVOXINE	19	C18H21NO6	[M+H]+	348.144	-11.7	13.22	295697	222767	729027	265722	212601	378703	225704	273745	215835	0.475398	0.541619	0.327082	0.802441	0.416103	0.260823
	12 L-Methionine	0	C5H11NO2S	[M+H]+	150.058	0.5	8.09	391953408	398469632	515342816	282765728	294723360	319946944	281931776	289062688	261594464	0.0306412	0.541015	0.0182383	0.64922	0.189866	0.108205
	2732 N-ACETYLPROLINE	35	C7H11NO3	[M-H]-	156.067	-5.2	5.42	2093576	2118450	3850321	1641011	1788643	2118876	1720481	1683923	1755898	0.234014	0.539094	0.17174	0.643744	0.416023	0.10465
	1809 8-METHYLCAFFEINE	19	C9H12N4O2	[M+H]+	209.103	-0.5	6.29	10318219	10571174	12227021	7464354	7247859	8084960	7302881	7949448	7596684	0.00608757	0.538692	0.00547828	0.535415	0.958599	-0.00327692
	1133 Ribavirin	3	C8H12N4O5	[M+Cl]-	279.05	9.1	10.14	1295861	1390958	777414	703390	822753	860263	451152	492444	432792	0.141388	0.537696	0.0220652	1.33165	0.00262595	0.793952
	2262 Betamethasone dipropionate	27	C28H37FO7	[M+Na]+	527.242	7.9	6.95	4358893	4299908	4344513	3479707	3135095	2352855	3429870	4113003	3633541	0.0157402	0.536076	0.0401038	0.218422	0.132118	-0.317654
	784 Glu-Phe	1	C14H18N2O5	[M+H]+	295.129	0.5	8.54	1908066	1986001	2732027	1239953	1508792	1821434	1425380	1413014	1671727	0.0928526	0.535908	0.0628205	0.554993	0.920306	0.0190845
	2186 3-Pyrimidin-2-yl-2-pyrimidin-2-ylmethyl-Propionic Acid	26	C12H12N4O2	[M+H]+	245.103	2.8	12.02	-	-	23444	-	-	-	-	43066	43710	0.373901	0.534194	0.212584	-1.15549	0.116154	-1.68969
	426 L-Cystathionine	0	C7H14N2O4S	[M+H]+	223.075	0.4	13.51	2354314	2418662	3635144	1460783	1501931	2843476	2241691	2401791	2309711	0.232119	0.534191	0.311702	0.274108	0.449471	-0.260084
	538 dl-Cystathionine	1	C7H14N2O4S	[M+H]+	223.075	0.4	13.51	2354314	2418662	3635144	1460783	1501931	2843476	2241691	2401791	2309711	0.232119	0.534191	0.311702	0.274108	0.449471	-0.260084
	1148 Pindone	4	C14H14O3	[M-H]-	229.087	-14.9	6.9	-	-	365900	94063	-	165898	-	-	-	0.752835	0.533514	0.373901	2.83971	0.155852	2.30619
	942 2,3-Dihydroxy-3-methylbutyric acid	1	C5H10O4	[M-H]-	133.051	-7.8	5.17	2261695	2877080	9685800	1791520	2559298	5895122	2998138	3597847	3085891	0.601011	0.532938	0.512227	0.614632	0.889757	0.0816938
	1303 Ser Arg Glu Val Ser	10	C22H40N8O10	[M+H]+	577.294	13	9.94	2848558	2838444	4430980	1778328	2513319	2705758	2252884	2353082	2087450	0.157949	0.53203	0.0997063	0.596107	0.746894	0.0640773
	2580 Phe Glu Ser Phe Gly	31	C28H35N5O9	[M+H]+	586.251	-0.9	5.95	1863475	1952324	2917280	1769771	1487241	1404648	995808	1099828	1040056	0.12373	0.530423	0.024023	1.10248	0.0113397	0.57206
	1981 L-Methionine	22	C5H11NO2S	[M-H]-	148.044	-6.6	8.08	101148400	114308568	229242976	85097864	93687936	129543360	90955896	87971448	102578024	0.34906	0.528361	0.254531	0.65967	0.566269	0.131309
	1295 4-Aminopyridine	10	C5H6N2	[M+H]+	95.0604	6.6	11.01	4376071	5266645	3393665	3117607	3205295	2720906	2200143	2545517	2275527	0.0766468	0.527541	0.0219807	0.892757	0.0208293	0.365215
	627 Labetalol	1	C19H24N2O3	[M+H]+	329.186	-12.1	11.45	1632953	1813888	1734138	1163358	1272213	1164489	1545499	1889796	1481288	0.00115766	0.525204	0.555632	0.0755687	0.0291621	-0.449635
	710 .gamma.-Aminobutyric acid	1	C4H9NO2	[M+H-H2O]+	86.06	7.7	6.4	2344433	2377888	2146376	1732632	1558331	1485510	1691903	1816754	1547908	0.00247612	0.524091	0.0046986	0.441879	0.431401	-0.082212
	1484 2-Pyrrolidinone	15	C4H7NO	[M+H]+	86.06	7.7	6.4	2344433	2377888	2146376	1732632	1558331	1485510	1691903	1816754	1547908	0.00247612	0.524091	0.0046986	0.441879	0.431401	-0.082212
	2524 Dihydralazine	30	C8H10N6	[M+H-NH3]+	174.077	-6.4	9.33	50268	34562	67209	48076	-	-	-	-	-	0.247736	0.522853	0.0817171	0.81178	0.373901	0.288927
	1455 5-Aminolevulinic acid	15	C5H9NO3	[M-H]-	130.051	1	7.51	184465	242634	600039	192777	186715	335926	240853	182834	262645	0.495617	0.521772	0.438246	0.581651	0.866882	0.0598798
	2383 Gestrinone	28	C21H24O2	[M+H]+	309.185	13.6	18.37	66834	75077	135358	-	56224	94709	83656	71505	44465	0.354116	0.518336	0.350527	0.473987	0.922387	-0.0443492
	573 Phospho-L-serine	1	C3H8NO6P	[M-H]-	184.002	-4.1	13.44	1395692	1297289	2032840	1002077	811443	1493969	1003388	1148633	914548	0.198865	0.514829	0.0828971	0.62394	0.727076	0.109111
	1013 L-Pipecolic acid	1	C6H11NO2	[M+H-H2O]+	112.076	3.7	18.62	1540692	1510128	2645352	1161615	977702	1850652	888291	1200173	869319	0.28242	0.513615	0.0785643	0.945476	0.296069	0.431861
	1780 L-Valine	19	C5H11NO2	[M+H]+	118.086	2.9	23.8	3301159	3238032	3500098	2366538	2271192	2395922	3107226	2589142	2574664	0.000331729	0.513311	0.0373753	0.279518	0.082737	-0.233793
	764 Pyrimidin-4-yl-Methanol	1	C5H6N2O	[M+H]+	111.055	3.7	11.33	947972	1002647	4245838	503694	1601584	2242173	774068	1197318	1156487	0.635319	0.511274	0.404525	0.986262	0.482114	0.474988
	2377 Evodiamine	28	C19H17N3O	[M-H]-	302.13	13.3	10.47	65796	148810	129135	159551	36413	45263	74559	215083	291522	0.506613	0.510931	0.310995	-0.757623	0.204841	-1.26855
	1610 Val Glu Asp	17	C14H23N3O8	[M+H]+	362.156	-0.5	13.31	1842134	1674014	2099366	958304	1183952	1802217	1313834	1638286	1341091	0.11844	0.509586	0.0525192	0.387361	0.691964	-0.122225
	851 DL-Norvaline	1	C5H11NO2	[M+H]+	118.086	2.1	11.01	10937875	9468812	12994681	8097322	6567027	8841670	7532830	8130532	9376357	0.0541692	0.506877	0.0737642	0.415689	0.585077	-0.0911881
	190 Gly-Glu	0	C7H12N2O5	[M+H]+	205.082	1	13.51	4276990	4184224	5871996	2199691	2663059	5257154	4098194	4562584	4595720	0.269959	0.502166	0.563645	0.112662	0.339478	-0.389504
	931 L-Valine	1	C5H11NO2	[M+H]+	118.086	2.9	16.42	5455550	5645514	8564175	4312168	4157680	5427446	4717368	5430048	5085897	0.150405	0.500844	0.223644	0.368418	0.378204	-0.132426
	1034 DL-Norvaline	1	C5H11NO2	[M+H]+	118.086	2.9	16.42	5455550	5645514	8564175	4312168	4157680	5427446	4717368	5430048	5085897	0.150405	0.500844	0.223644	0.368418	0.378204	-0.132426
	1516 CAY10606	16	C22H18ClNO3	[M-H]-	378.09	-3.8	12.28	20641	99408	64437	-	39004	72291	1807695	1142253	2082490	0.549983	0.497952	0.00447757	-4.76967	0.00427289	-5.26763
	1620 L-Valine	17	C5H11NO2	[M-H]-	116.072	-9.5	25.69	5442030	5115993	6340405	4125023	2950653	4917262	4208198	4433624	3880120	0.0735617	0.494704	0.0217959	0.432431	0.781153	-0.0622732
	1973 PyroGlu-Thr-Lys	22	C15H26N4O6	[M+H]+	359.192	-1.7	10.86	1128448	832939	803496	624616	637157	701277	842502	748260	862067	0.065983	0.494122	0.396113	0.172772	0.0182975	-0.32135
	637 PyroGlu-Pro	1	C10H14N2O4	[M+H]+	227.103	0.7	5.48	7016394	6894518	5054972	5509385	5063602	2905262	4116596	4063538	4151122	0.148666	0.492774	0.0252866	0.621087	0.659407	0.128313
	18 L-Saccharopine	0	C11H20N2O6	[M+H]+	277.139	0.3	12.68	26673588	25723744	38025840	18201806	17557764	28501698	22034878	23419912	21411124	0.175825	0.492743	0.120867	0.435422	0.821031	-0.0573215
	2727 5,5-Dimethylimidazolidine-2,4-dione	35	C5H8N2O2	[M+H]+	129.066	1.9	10.53	1768297	1811660	1882744	1356439	1472174	1054338	1310884	1279097	1333528	0.0150512	0.492461	0.00015525	0.47747	0.919434	-0.014991
	888 Pro Trp	1	C16H19N3O3	[M+H]+	302.15	-0.4	6.23	3001162	3260719	3560547	2057356	2462314	2462546	2597099	2205990	2493602	0.0108606	0.492395	0.0134819	0.428837	0.588908	-0.0635574
	2606 butalbital	31	C11H16N2O3	[M+H]+	225.123	-0.3	3.85	6856024	7492675	9392393	5230316	5165288	6484856	5866922	6010950	5533756	0.059112	0.492032	0.0528284	0.447335	0.715289	-0.0446969
	639 D-Pipecolinic acid	1	C6H11NO2	[M+H]+	130.086	1.1	11.52	373521	446434	536700	263629	-	465804	553205	496129	435019	0.205833	0.491542	0.505357	-0.12978	0.0969009	-0.621323
	2767 Betaine aldehyde cation	36	C5H12NO	[Cat]+	102.091	6.5	21.13	297849	1112946	1018341	796911	384142	547430	281241	415047	284872	0.457054	0.490937	0.138243	1.30788	0.123142	0.816946
	2641 Phe Asn Pro Leu Ser	31	C27H40N6O8	[M+H]+	577.298	10	6.62	9155886	8952208	8800217	6842012	6505056	5806547	5678295	7758112	6034090	0.00130453	0.490435	0.0189139	0.466762	0.889081	-0.023673
	1075 L-Allysine Ethylene Acetal	1	C8H15NO4	[M-H]-	188.093	-2.8	6.9	1474874	1522084	2381394	1206869	1215600	1409134	922714	1281878	1498416	0.162889	0.489216	0.174929	0.538467	0.823853	0.0492504
	2910 1-Methylpiperazine	40	C5H12N2	[M+H]+	101.107	5.7	18.67	1262916	1381575	2164954	1221348	941332	1266883	923947	961782	804783	0.200883	0.487846	0.069558	0.83799	0.0931786	0.350144
	77 His-Pro	0	C11H16N4O3	[M+H-H2O]+	235.119	0.2	5.08	62291280	60952620	74419904	42704236	44355684	54180512	45054512	45494792	42811692	0.0280888	0.484896	0.00797253	0.567712	0.514525	0.0828164
	2018 DL-Norvaline	22	C5H11NO2	[M+H]+	118.086	3.8	23.88	3301159	3238032	3283588	2366538	2271192	2395922	3107226	2589142	2563213	2.49e-05	0.481857	0.0430477	0.250063	0.0870576	-0.231795
	880 L-Valine	1	C5H11NO2	[M+H]+	118.086	2.1	12.38	7641184	7033822	9562191	5856540	5590597	5911612	6653561	5563265	6617178	0.0405868	0.48156	0.099114	0.363883	0.255655	-0.117677
	2602 DL-Methionine sulfoxide	31	C5H11NO3S	[M+H]+	166.053	-1.5	6.95	295183	287275	718973	410011	252479	270001	319007	310993	472907	0.461271	0.480937	0.685804	0.238788	0.477287	-0.242149
	896 N-Acetyl-a-neuraminic acid	1	C11H19NO9	[M+H]+	310.113	0.1	12.09	2716594	2800221	4723252	2447724	2350885	2541063	2772580	3358082	2994554	0.215508	0.480438	0.612389	0.166295	0.029379	-0.314143
	616 15-Keto-17-phenyl trinor prostaglandin F2.alpha.	1	C23H30O5	[M+H]+	387.217	-1.6	5.28	-	-	28565	-	-	-	-	-	-	0.373901	0.477427	0.373901	0.477427	NA	0
	1761 7-Diethylamino-3-(4-ethoxyphenyl)coumarin	19	C21H23NO3	[M+H]+	338.175	-0.2	13.43	150366	168906	337201	-	-	241886	256137	150968	136684	0.446279	0.476568	0.621733	0.271689	0.693616	-0.204879
	1372 Asn-Gly-Arg	13	C12H23N7O5	[M+H]+	346.183	-9.4	12.15	1047217	1171495	1806990	825741	933678	1138235	1022327	1018218	907339	0.210693	0.474355	0.206115	0.449561	0.873999	-0.0247944
	1821 L-Leucine	19	C6H13NO2	[M+H]+	132.102	2.2	20.92	9830742	11839520	16705281	9864207	6857176	10939294	10464978	11355787	10249416	0.207602	0.472351	0.367097	0.258955	0.310759	-0.213396
	2132 DL-Norvaline	25	C5H11NO2	[M+H]+	118.086	3.8	26.81	1820970	1846200	2709269	1442057	-	1896995	1598481	1513239	1446957	0.163767	0.472224	0.109422	0.484136	0.951598	0.0119115
	1712 PyroGlu-Tyr-Arg	18	C20H28N6O6	[M+H]+	449.214	-14.9	6	-	242234	-	64498	117787	-	-	-	-	0.764919	0.471922	0.373901	2.4174	0.165087	1.94547
	1875 L-Valine	20	C5H11NO2	[M+H]+	118.086	3.8	26.81	1820970	1846200	2709269	1442057	-	1896995	1598481	1513239	1446957	0.164067	0.470685	0.109422	0.484136	0.945003	0.013451
	62 Guanine	0	C5H5N5O	[M+H]+	152.057	0.7	8.66	106555952	106357248	136961904	76637936	82251984	93889856	11868740	12013487	11367827	0.0465243	0.468959	0.000498975	3.31114	0.000140389	2.84218
	1031 L-Arginine	1	C6H14N4O2	[M+H-H2O]+	157.108	1.4	19.72	1049211	1005210	1159652	-	-	-	1588300	1337170	1398404	0.00296451	0.467541	0.0138981	-0.427922	0.000913485	-0.895462
	2087 PyroGlu-Ile-Lys	24	C17H30N4O5	[M+H]+	371.229	-14.8	19.76	362066	309188	695677	210874	196052	582357	397126	327299	348637	0.511602	0.466485	0.469504	0.349207	0.838031	-0.117278
	394 thio-m-Toluthioamide	0	C8H9NS	[M+H]+	152.053	12.2	12.54	-	27358	41447	-	-	-	47622	36881	26887	0.225477	0.465651	0.455357	-0.296481	0.0636376	-0.762132
	1099 F16 cation	2	C16H15N2	[Cat]+	235.123	-14.8	20.7	45424	48990	72093	-	-	88120	46717	75516	64926	0.58063	0.461965	0.592673	-0.168682	0.432654	-0.630647
	1343 SCOPOLINE	11	C8H13NO2	[M+H]+	156.102	-6.4	11.04	222064	297284	152716	183205	198618	106542	154839	109893	137987	0.292274	0.460639	0.10945	0.738825	0.413941	0.278186
	324 2-Methyl-1-Pyrroline	0	C5H9N	[M+H]+	84.0808	8.6	18.82	154976576	146673264	211648576	126027688	102220624	145542656	99956144	108356056	90360928	0.124169	0.457566	0.0273811	0.78123	0.138592	0.323664
	129 L-.gamma.-Glutamyl-L-glutamic Acid	0	C10H16N2O7	[M-H-H2O]-	257.078	0	11.15	480139008	495654816	518060736	326248896	397203552	365153568	674526656	771230464	699813248	0.00438843	0.456558	0.00217704	-0.522322	0.000577849	-0.978879
	2676 6-Benzylaminopurine	33	C12H11N5	[M+H]+	226.109	10.1	17.1	61225	56292	48608	36248	54425	-	57398	75690	39593	0.137781	0.456464	0.852848	-0.0558402	0.246537	-0.512304
	1795 L-Isoleucine	19	C6H13NO2	[M+H]+	132.102	2.2	21.15	10928709	10652331	17249990	9865861	7845108	10601313	9706333	9271968	8943154	0.203155	0.455782	0.16846	0.475836	0.886022	0.0200539
	2286 6-Aminocaproic acid	27	C6H13NO2	[M+H-H2O]+	114.091	4	0.14	7135391	-	-	-	-	-	-	-	-	0.373901	0.452543	0.373901	0.452543	NA	0
	2444 D-Quinovose	29	C6H12O5	[M-H]-	163.061	-5.5	7.92	5298410	4979227	14019825	4757278	5470914	7530790	4821326	4432842	3713128	0.517749	0.452257	0.273719	0.905928	0.148058	0.453671
	1045 L-Methionine	1	C5H11NO2S	[M+H-NH3]+	133.032	0.9	10.72	1308433	1984421	2199283	1137652	874349	2003978	1492561	917781	1116500	0.320377	0.451616	0.107595	0.638991	0.690415	0.187375
	2201 PIPEMIDIC ACID	26	C14H17N5O3	[M+H]+	304.14	0.6	9.94	25025	-	52584	28210	-	-	-	-	-	0.413006	0.450956	0.32269	0.567612	0.373901	0.116656
	1825 L-Isoleucine	20	C6H13NO2	[M+H]+	132.102	1.5	23.5	8327277	8608367	13325827	6665240	5216712	10298783	7831990	7453812	6916988	0.291133	0.448175	0.177389	0.446741	0.996407	-0.0014338
	1541 2-Ethyl-2-hydroxybutyric acid	16	C6H12O3	[M-H]-	131.071	-10.4	7.22	178790	243242	552915	207674	178499	330041	-	-	195936	0.526463	0.444933	0.133673	1.95014	0.10046	1.50521
	2174 DL-Norvaline	25	C5H11NO2	[M+H]+	118.086	3.8	29.14	1876303	1717848	2695085	1470290	-	1983956	1582982	1610501	1515962	0.2226	0.444605	0.158386	0.417328	0.908433	-0.0272777
	2942 Arg-Asn-Arg	40	C16H32N10O5	[M+2H-NH3]2+	214.622	0.7	21.59	796314	598631	1220370	456607	535687	929856	492809	424771	481059	0.38052	0.444264	0.0929689	0.902961	0.303311	0.458697
	1505 L-Valine	16	C5H11NO2	[M-H]-	116.072	-8.6	28.26	4770673	4193416	6378694	3580075	2786285	4918180	3741424	3882979	3714682	0.208259	0.443213	0.111609	0.436256	0.97816	-0.00695662
	1251 Suberoylanilide hydroxamic acid	7	C14H20N2O3	[M+Na]+	287.137	-5.6	11.82	2721284	2872155	3904170	2304879	2373924	2310213	1889918	2093730	2097162	0.0880735	0.442475	0.0394233	0.643301	0.0136555	0.200826
	2894 8-Azidoadenosine-3',5'-cyclic monophosphate	39	C10H11N8O6P	[M-H]-	369.047	-12.9	10.58	1203684	1378604	1624054	1043812	852062	1200053	790561	751443	797191	0.0792568	0.442195	0.00712901	0.846554	0.06808	0.404359
	613 D-Erythrose 4-phosphate	1	C4H9O7P	[M-H]-	199.001	-2.6	13.1	10219184	10303038	15122882	8835933	6291275	11136789	6177912	7484366	-	0.217979	0.440617	0.034466	0.853382	0.212897	0.412765
	1440 CYCLOLEUCINE	15	C6H11NO2	[M+H]+	130.086	1.9	8.81	51084276	55845200	66740136	40734108	43090344	44145520	39349980	40456508	39271936	0.0325166	0.44054	0.0173374	0.544433	0.0514729	0.103893
	2756 LY171883	36	C16H22N4O3	[M-H]-	317.162	-13.3	9.99	-	20676	-	-	-	-	-	-	-	0.373901	0.439215	0.373901	0.439215	NA	0
	2280 (+-)-2-cis-4-trans-Abscisic acid	27	C15H20O4	[M+H]+	265.143	-12.2	13.75	1555341	1507277	1742181	-	1062639	1607519	1534413	1888767	1669306	0.143355	0.438605	0.487977	-0.083894	0.100793	-0.522499
	1820 Ala Asn Lys Glu Asn	19	C22H38N8O10	[M+H]+	575.278	6.7	4.37	2377140	2609434	2063338	1816479	1924117	1464860	1717637	1589383	1777013	0.0431482	0.437581	0.0174082	0.471632	0.799755	0.0340512
	2660 Creatine	33	C4H9N3O2	[M+H]+	132.077	-14	7.36	8037186	8138322	9891318	6883688	6128176	6246910	7618808	6568277	8040401	0.0246053	0.436699	0.16062	0.22987	0.117086	-0.206829
	343 L-Pipecolic acid	0	C6H11NO2	[M+H]+	130.086	1.9	18.76	395931136	367994176	532284448	327733792	267162800	365969248	255988656	280452512	239367264	0.127839	0.431892	0.0291815	0.740527	0.11869	0.308635
	399 L-Lysine	0	C6H14N2O2	[M+H-NH3]+	130.086	1.9	18.76	395931136	367994176	532284448	327733792	267162800	365969248	255988656	280452512	239367264	0.127839	0.431892	0.0291815	0.740527	0.11869	0.308635
	789 Asp-Ser-Lys	1	C13H24N4O7	[M+H]+	349.172	-0.2	14.36	1385520	1445095	1909791	900501	1106529	1516104	1152489	1300581	1096527	0.17351	0.428151	0.0878099	0.417355	0.965357	-0.0107959
	849 Ser Asp Lys	1	C13H24N4O7	[M+H]+	349.172	-0.2	14.36	1385520	1445095	1909791	900501	1106529	1516104	1152489	1300581	1096527	0.17351	0.428151	0.0878099	0.417355	0.965357	-0.0107959
	1899 L-Leucine	20	C6H13NO2	[M+H]+	132.102	1.5	23.41	8579241	8608367	15578813	7950474	6106638	10298783	8753143	7823908	7362462	0.345756	0.427947	0.28121	0.452824	0.918884	0.0248772
	1479 Ala His Tyr Glu	15	C23H30N6O8	[M-H]-	517.205	15	13.87	111485	291792	601556	262071	396055	-	245866	226739	137733	0.637833	0.425765	0.421402	0.719275	0.653102	0.293511
	135 Asn-Pro	0	C9H15N3O4	[M+H-H2O]+	212.103	0.1	5.22	20493080	21749412	22115782	16312192	16175908	15449171	14461070	16686426	15104476	0.000612291	0.424978	0.00184682	0.476611	0.475043	0.0516329
	87 PyroGlu-Val-Lys	0	C16H28N4O5	[M+H]+	357.213	-0.7	9.4	10748112	12071117	13075733	7495577	7888798	11443581	6680820	7604820	7607306	0.101248	0.420044	0.00325068	0.713315	0.272195	0.293271
	874 Cinchonine	1	C19H22N2O	[M+H]+	295.18	-14.5	4.85	977952	1016085	1308148	782938	803384	883282	1035639	1091638	881369	0.0630836	0.419141	0.466724	0.134307	0.0620111	-0.284835
	2102 Lys Leu Glu Ala Thr	24	C24H44N6O9	[M+H]+	561.324	-11.7	12.77	4211116	4141319	6565732	3431704	-	4549454	3632205	4431573	4369178	0.237884	0.416576	0.378378	0.262901	0.441056	-0.153675
	1713 6-Methylmercaptopurine	18	C6H6N4S	[M-H]-	165.024	-11.2	4.27	60535	65303	67384	41878	57767	45133	-	38203	-	0.0371409	0.416417	0.00857821	1.6631	0.0515046	1.24668
	2516 Ile Leu Glu Asn Gly	30	C23H40N6O9	[M+H]+	545.293	-1	6.7	3003892	2995984	4136234	2259281	2344339	3000693	2219076	2462082	2437254	0.130998	0.414614	0.05991	0.509877	0.547245	0.0952625
	1686 L-Isoleucine	18	C6H13NO2	[M+H]+	132.102	2.2	22.06	9359057	9834062	15555513	8601989	7204570	10285468	8681838	8704460	8343017	0.25642	0.413347	0.206193	0.433543	0.899434	0.020196
	1637 2,3-Diphospho-D-glyceric acid	18	C3H8O10P2	[M-H]-	264.952	12.5	14.71	-	-	19949	-	-	-	-	-	-	0.373901	0.413197	0.373901	0.413197	NA	0
	2330 Guanidineacetic acid	27	C3H7N3O2	[M+H]+	118.061	13.5	16.37	34217	36764	41480	25290	28757	30457	21378	25497	20436	0.0235083	0.412333	0.00464521	0.740511	0.0578146	0.328177
	1660 L-Valine	18	C5H11NO2	[M+H]+	118.086	3.8	29.14	1876303	1717848	2695085	1567027	-	1983956	1582982	1610501	1515962	0.244766	0.411922	0.158386	0.417328	0.981187	0.00540608
	1500 cis-3-Hydroxy-DL-proline	15	C5H9NO3	[M-H]-	130.051	-3.6	7.67	170319	267996	336283	-	219837	335926	187163	165472	157385	0.564845	0.411708	0.146096	0.602894	0.803619	0.191186
	2593 Asn Ala Glu Val Leu	31	C23H40N6O9	[M+H]+	545.293	-0.7	6.35	2937748	3133223	3476788	2365116	2455799	2357216	2438244	2472829	2255360	0.00795585	0.411554	0.00979711	0.413907	0.960774	0.00235304
	2627 Azatadine	31	C20H22N2	[M+H]+	291.186	-7.8	17.07	4564984	5000088	11630469	4172236	3930210	7833757	4820782	6395374	4872460	0.538827	0.411453	0.507859	0.397721	0.97208	-0.0137323
	1893 Zearalenone	20	C18H22O5	[M+H]+	319.154	-12.2	18.22	120442	165383	257902	114180	113323	181523	131454	137931	173890	0.387495	0.41069	0.475463	0.29468	0.68512	-0.116009
	1272 Glu Leu His Glu	8	C22H34N6O9	[M-H]-	525.231	-2.2	7.06	3700107	3283282	4052098	2447198	2894623	2974113	2785438	2754378	2921121	0.0304305	0.4082	0.0197135	0.383261	0.792413	-0.0249391
	2213 Furafylline	26	C12H12N4O3	[M-H]-	259.084	4.4	3.95	-	37737	-	21799	-	-	-	-	-	0.565062	0.405774	0.373901	0.668279	0.373901	0.262505
	1790 Pro-Glu-Arg	19	C16H28N6O6	[M+2H]2+	201.111	5	17.43	24376	-	38194	-	-	-	26426	21987	27739	0.263161	0.405751	0.676596	0.134735	0.0669028	-0.271016
	1152 Sarcosine	4	C3H7NO2	[M-H]-	88.0404	-12.5	6.4	2594357	3377168	5108368	2259872	2271936	3833067	3081779	2493068	2586172	0.375347	0.405528	0.272285	0.441123	0.9082	0.0355947
	2642 Arg-Tyr	31	C15H23N5O4	[M+H]+	338.182	-5	4.92	3488544	3269602	2037779	2235807	2714095	1697615	2574772	2187903	1899032	0.254402	0.40402	0.221837	0.400943	0.989947	-0.00307634
	800 2-Amino-1-phenylethanol	1	C8H11NO	[M+H-H2O]+	120.081	2.7	13.04	1167987	1566830	1662106	868725	844551	1611568	1534834	1444809	1078723	0.290627	0.403208	0.612636	0.115595	0.443415	-0.287612
	1337 Asp Glu Asn	11	C13H20N4O9	[M+H]+	377.13	0.2	14.18	1613423	1677524	2897894	1280455	1296627	2115741	1412056	1934471	1543148	0.375623	0.399213	0.386904	0.339931	0.846264	-0.0592825
	870 L-Pipecolic acid	1	C6H11NO2	[M+H]+	130.086	1.9	8.78	51084276	55845200	61680032	40734108	43090344	44046868	39349980	40456508	39271936	0.0134824	0.398993	0.00589728	0.501774	0.0500551	0.102781
	650 PyroGlu-Ile-Lys	1	C17H30N4O5	[M+H]+	371.229	0.5	8.44	6068128	7202696	10144440	5067843	5370734	7323152	5293600	5766182	5674448	0.251004	0.398677	0.142783	0.484647	0.6597	0.0859699
	2594 Tyr Asn Asp Lys	31	C23H34N6O9	[M+H]+	539.246	7	5.38	1418740	1271061	1775601	1080045	1199810	1116378	943720	1014059	1049373	0.081521	0.394855	0.0335965	0.570392	0.0512773	0.175538
	1262 HQL-79	7	C22H27N5O	[M-H]-	376.214	4.8	2.91	57729	76807	160687	67027	74314	83478	63754	59261	66867	0.503732	0.393041	0.330117	0.636702	0.0906378	0.243661
	2159 2,2'-Dihydroxy-4',6'-dimethoxychalcone	25	C17H16O5	[M+H]+	301.107	-14.1	10.53	885272	868292	899270	653879	670272	700835	704416	642186	735048	0.000218188	0.389622	0.00269644	0.349807	0.570333	-0.0398156
	1692 Pro Glu Ile	18	C16H27N3O6	[M+H]+	358.197	-1.3	7.46	1870658	1776475	1848357	1540751	1274625	1382132	1396191	1508520	1398152	0.00628115	0.388715	0.00104876	0.352951	0.703111	-0.0357638
	2056 Pro Glu Leu	23	C16H27N3O6	[M+H]+	358.197	-1.3	7.46	1870658	1776475	1848357	1540751	1274625	1382132	1396191	1508520	1398152	0.00628115	0.388715	0.00104876	0.352951	0.703111	-0.0357638
	41 L-Methionine	0	C5H11NO2S	[M+H]+	150.058	-0.2	10.73	3819720	5299865	6168723	3232364	2076512	6379290	4721448	2695235	2734807	0.456446	0.38738	0.148388	0.590737	0.741602	0.203357
	2247 Coproporphyrin III	26	C36H38N4O8	[M+2H]2+	328.142	-8.4	6.32	911780	827715	1320164	736950	772098	832463	1146075	1531858	1128912	0.1965	0.385931	0.283218	-0.315225	0.0221147	-0.701156
	1325 Pro Gln	11	C10H17N3O4	[M+H]+	244.129	0.5	12.33	11170002	11995003	16683348	9588062	7758464	13178101	10772286	12642271	11537790	0.255052	0.384546	0.416011	0.189131	0.429719	-0.195416
	2055 Triphenylphosphine	23	C18H15P	[M+H]+	263.098	10.2	12.95	154844	162781	210318	85561	142126	176813	141434	163485	118323	0.26453	0.384242	0.182723	0.318899	0.84325	-0.0653431
	2741 3,4-Dihydroxyphenyl ethanol	35	C8H10O3	[M+H]+	155.07	-7.6	8.01	-	-	113170	-	-	-	-	-	-	0.373901	0.38359	0.373901	0.38359	NA	0
	1243 (2E,6E)-2,6-bis(2-phenylhydrazono)cyclohex-4-ene-1,3-dione	7	C18H14N4O2	[M-H]-	317.104	7.3	10.3	-	-	60279	-	-	-	-	-	-	0.373901	0.382009	0.373901	0.382009	NA	0
	2466 Doramapimod	29	C31H37N5O3	[M+2H]2+	264.652	-14.7	18.7	2159220	2371394	1538169	2045616	1208042	1411342	2826588	3059941	3258752	0.258033	0.37953	0.0213984	-0.59162	0.0060622	-0.97115
	815 Gly Arg Tyr	1	C17H26N6O5	[M+H]+	395.204	0.4	12.09	5198872	5549205	7976064	4706647	4745940	4964434	4884829	5830665	4964214	0.176916	0.377126	0.333873	0.256001	0.25035	-0.121126
	2940 Asn-Leu	40	C10H19N3O4	[M+H-H2O]+	228.134	0.1	3.95	17170688	16462165	20370810	12256415	14270920	15127958	14695078	13936407	12563004	0.0490986	0.374557	0.0344454	0.390606	0.891316	0.0160485
	1006 1-Aminocyclohexanecarboxylic acid	1	C7H13NO2	[M+H]+	144.102	0.7	7.36	1474373	1361572	1810282	914563	1294991	1376160	1026626	1306192	1158450	0.145583	0.373799	0.0704043	0.412309	0.856775	0.0385093
	843 Pyroglutamic acid	1	C5H7NO3	[M-H]-	128.035	-7.2	7.51	793645248	786425152	342495168	665288192	675402688	146584816	846014144	866578176	870812416	0.561848	0.370361	0.214359	-0.426241	0.104771	-0.796602
	2566 Leu Leu Glu Ser Asp	30	C24H41N5O11	[M+H]+	576.288	-3.4	4.95	1682337	2019866	2424562	1383708	1588820	1772660	1350606	1654076	1353162	0.130006	0.36866	0.0676526	0.491511	0.440391	0.122851
	451 4-Pyrimidine Methanamine (hydrochloride)	0	C5H7N3	[M+H]+	110.071	3.9	11.04	140140592	147564912	114138344	107162216	110781960	94183712	75215976	87235816	80395840	0.0574388	0.364498	0.00778258	0.726584	0.0195917	0.362086
	2003 D-Pipecolinic acid	22	C6H11NO2	[2M+H]+	259.165	-0.1	5.71	997607	1144485	1558785	808143	953559	1114426	775362	962287	809003	0.221224	0.363739	0.0961945	0.539265	0.35672	0.175526
	98 Gamma-Glu-Leu	0	C11H20N2O5	[M+H]+	261.144	0.4	8.66	3123586	3011898	4934084	2261019	2839711	3507464	3429096	2951274	3010190	0.317826	0.362816	0.431782	0.237316	0.540577	-0.125501
	2183 Ile-Gln	26	C11H21N3O4	[M+H-H2O]+	242.15	-0.1	3.82	12619361	13648898	16944376	10735240	10382764	12545526	10551309	11277769	11268221	0.0957375	0.360267	0.0638405	0.38474	0.803996	0.024473
	479 Ser Pro Glu Gly Thr	0	C19H31N5O10	[M+H]+	490.214	-0.3	10.66	7402342	7198637	8452636	5579772	6239062	6144485	5825040	6361196	5747750	0.0181605	0.359939	0.0170431	0.362297	0.97401	0.00235776
	1104 L-Isoleucine	2	C6H13NO2	[M-H]-	130.087	-8.9	18.91	30836456	34343116	53501296	30631914	25842470	36087532	31003718	32045140	26584828	0.318081	0.358597	0.252077	0.404974	0.788313	0.0463777
	2292 Nylidrin	27	C19H25NO2	[M+H]+	300.196	5.6	15.16	1289903	1312669	1576258	926612	905227	1427368	1384828	1571469	1359062	0.188815	0.358578	0.709369	-0.0463815	0.127106	-0.40496
	2175 Thr Thr Ala	25	C11H21N3O6	[M+H]+	292.15	0.3	12.24	1190442	1443423	2005738	309249	1353422	1956097	2311006	2568270	2288093	0.561438	0.358503	0.030591	-0.627442	0.072993	-0.985945
	1886 L-Isoleucine	20	C6H13NO2	[M+H]+	132.102	0.7	9.01	27743266	36744644	58963836	27823320	34726604	33808116	27691474	29707124	31072502	0.396829	0.35747	0.27951	0.480669	0.330707	0.123199
	218 L-Histidine	0	C6H9N3O2	[M-H]-	154.062	-6.5	18.38	1049914	1199947	2823872	1048195	991222	1925302	525049	754346	549959	0.596364	0.355829	0.131948	1.47171	0.0839194	1.11588
	1947 Asp-Gly-Lys	22	C12H22N4O6	[M+H]+	319.161	0	17.89	1495757	1264168	2132794	1422376	1153327	1249268	1213705	1275125	1183275	0.25988	0.355188	0.194161	0.414029	0.573486	0.0588415
	2113 O-Succinyl-L-homoserine	24	C8H13NO6	[M+H]+	220.082	0.6	12.15	1197116	1503484	2327207	1222445	1373882	1339555	1430292	1731508	1460618	0.345352	0.353242	0.719659	0.121282	0.0973607	-0.231961
	2821 2,3-Dinor fluprostenol	37	C21H25F3O6	[M-H]-	429.153	1.1	14.31	607889	669779	964846	596726	537204	622158	638740	535649	760415	0.224541	0.352752	0.467386	0.21293	0.440683	-0.139822
	1961 His Val Thr	22	C15H25N5O5	[M+H]+	356.193	0.7	10.89	129538	107182	185216	79654	118465	132735	152214	154307	90368	0.34079	0.350829	0.802704	0.0882886	0.449621	-0.262541
	2575 Asp Thr Val Ile Glu	31	C24H41N5O11	[M+H]+	576.288	-3.9	4.75	1239365	1524781	1905437	1307027	1383805	974689	1302850	1290967	1176629	0.219624	0.349275	0.202968	0.308559	0.803899	-0.0407169
	525 Pyridoxamine	0	C8H12N2O2	[M+H]+	169.097	-12.7	18.7	2076864	2261742	2300547	2009418	1627959	1578530	1609776	1978335	1661931	0.0359335	0.348081	0.0260732	0.33867	0.952181	-0.00941082
	2781 1,2-Dimyristoyl-sn-glycero-3-phospho-rac-(1-glycerol)	36	C34H67O10P	[M+Na]+	689.436	-3.6	3.03	3067592	3429688	6071552	2209916	3480026	4187290	3988806	4182634	4294988	0.464065	0.347672	0.973086	0.0118024	0.214376	-0.335869
	1783 L-Leucine	19	C6H13NO2	[M+H]+	132.102	1.5	18.33	12187582	11867732	19657920	11619550	9718615	13035798	11261599	11147782	12375339	0.316315	0.346754	0.312108	0.329616	0.9014	-0.0171375
	1996 Ser-Val	22	C8H16N2O4	[M+H]+	205.118	0.6	10.6	1935560	2314494	2297425	1715156	1885115	1548803	1571788	1783850	1683754	0.0412955	0.346627	0.0218669	0.37769	0.766047	0.0310633
	2797 Val-Ser	36	C8H16N2O4	[M+H]+	205.118	0.6	10.6	1935560	2314494	2297425	1715156	1885115	1548803	1571788	1783850	1683754	0.0412955	0.346627	0.0218669	0.37769	0.766047	0.0310633
	1916 PD-160725 2-hydroxyethanesulfonate	21	C15H18N4O4	[M-H]-	317.125	11.6	7.95	938485	1169903	2046650	922827	970415	1374673	1573770	1300480	1160814	0.465196	0.346491	0.916581	0.0422701	0.244878	-0.304221
	2754 Phosphoric acid	36	H3O4P	[2M-H]-	194.946	-3.2	12.96	43256216	47769812	56574396	36090084	28650154	51467100	37675572	43224312	27278718	0.249479	0.344996	0.0972807	0.448282	0.760054	0.103286
	1705 4-Hydroxyisoleucine	18	C6H13NO3	[M+H]+	148.097	1.2	9.76	5232886	6235163	5896653	4599584	4536712	4540108	3058371	3555332	3491354	0.0140707	0.344469	0.00190876	0.78108	0.00163873	0.436611
	993 3-Methyl-2-quinoxalinone	1	C9H8N2O	[M+H]+	161.071	10.9	3.52	190420	199291	230454	134070	158613	196263	111751	117505	119866	0.115056	0.342977	0.00187229	0.828921	0.0630077	0.485944
	1546 Glu-Met(O)	16	C10H18N2O6S	[M+H]+	295.096	-0.1	11.73	1492770	1405303	1953989	915972	1470699	1443464	1138928	1444867	1341514	0.241723	0.341203	0.183746	0.305792	0.882619	-0.035411
	2818 Ala-Ala-Lys	37	C12H24N4O4	[M+2H]2+	145.097	1	9.53	228219	126393	88047	132503	95372	122002	163808	151651	58965	0.514166	0.339348	0.691766	0.241523	0.826164	-0.0978251
	2862 Caldine	38	C6H17N3	[M-H]-	130.135	4.8	7.35	224456	305867	397514	227764	188186	317893	245000	238462	244968	0.362849	0.3384	0.254744	0.349081	0.964813	0.0106811
	900 L-Phenylalanine	1	C9H11NO2	[M+H]+	166.086	-5.2	10.32	3896671	4754778	7376224	3303129	1893625	7487530	5504718	3135387	3349888	0.603424	0.337523	0.356163	0.418734	0.906091	0.0812113
	1977 4-Phenylbutan-2-ol	22	C10H14O	[M+H-H2O]+	133.101	-14.8	8.23	165116	248972	400716	204561	207870	232832	257028	184381	310883	0.461892	0.336566	0.80277	0.11516	0.397827	-0.221405
	2564 Germacrene D	30	C15H24	[M-C3H7-C2H4]+	133.101	-14.8	8.23	165116	248972	400716	204561	207870	232832	372038	184381	310883	0.461892	0.336566	0.852661	-0.0900814	0.256601	-0.426647
	488 L-Norleucine	0	C6H13NO2	[M-H]-	130.087	-8.9	15.26	33235186	31513214	42689452	29790472	24045158	31324252	31843336	33673700	32072984	0.145858	0.335257	0.404026	0.138697	0.144526	-0.19656
	778 Asp Ser Glu	1	C12H19N3O9	[M+H]+	350.119	0	14.24	2613911	2534384	4059994	2088775	2021034	3194932	2932660	2774692	2914087	0.367412	0.3341	0.714667	0.0950044	0.316554	-0.239096
	2966 eugenol	41	C10H12O2	[M-H]-	163.077	-14.4	10.75	-	20532	-	-	-	-	36321	-	-	0.373901	0.333355	0.581558	-0.445832	0.373901	-0.779187
	1863 2-Aminobenzenecarbohydroxamic acid	20	C7H8N2O2	[M-H]-	151.051	-8	8.33	40646	38068	46295	-	28987	47295	29797	32114	34370	0.329089	0.328541	0.0257396	0.376709	0.889554	0.0481684
	1513 Gly Pro Glu	16	C12H19N3O6	[M+H]+	302.135	-0.5	12.44	1237177	1246414	1560796	1019869	932872	1268033	1194204	1313449	1197350	0.133767	0.328514	0.374827	0.126446	0.20868	-0.202067
	2795 TyrMe-Thr-OH	36	C20H22N2O8	[M+H]+	419.145	8.6	12.18	992550	1054240	1152580	743791	715506	1088990	863109	896370	848889	0.167232	0.32826	0.0155121	0.29464	0.876448	-0.0336197
	1919 L-Isoleucine	21	C6H13NO2	[M+H]+	132.102	1.5	19.44	11718945	13702758	19818898	11906070	10481216	13649567	13032468	12354677	11244608	0.304049	0.328145	0.313771	0.304523	0.859926	-0.0236217
	162 Phe-Pro	0	C14H18N2O3	[M+H-H2O]+	245.129	-0.2	3.13	16703270	18267730	21376388	14294903	14371643	16243837	14577083	14692510	13534313	0.0654905	0.3273	0.0336956	0.396606	0.394118	0.0693066
	2188 Pro-Asn	26	C9H15N3O4	[M+H]+	230.113	-0.1	7.24	5738728	6183112	6998854	4898188	4974484	5211358	4474658	4989046	4141324	0.0283578	0.326943	0.0162299	0.475825	0.135212	0.148882
	686 N-Acetyl-L-alanine	1	C5H9NO3	[M-H]-	130.051	-8.2	6.43	5639005	6640116	12317517	5146542	6352604	8116372	6601820	6861757	6588171	0.501715	0.326466	0.50702	0.294733	0.874933	-0.0317326
	1859 SINOMENINE	20	C19H23NO4	[M+H]+	330.17	10.6	4.86	2055262	1744262	1897907	2025616	1622214	897208	1161465	1563844	1258892	0.324352	0.326019	0.0193309	0.516021	0.623157	0.190002
	649 N(6)-((Aminoethylamino)carbonyl)methylphenyladenosine	1	C28H32N8O6	[M+H]+	577.252	-9.3	12.77	4683094	5723446	7811427	4245574	4021122	6267822	4644674	4958586	5134272	0.351248	0.325879	0.280662	0.305867	0.93047	-0.0200117
	2133 Thr Arg	25	C10H21N5O4	[M+H]+	276.167	13.3	13.55	1004459	1002865	991664	763519	731894	899570	809674	945935	974067	0.0175087	0.32446	0.152699	0.135746	0.197526	-0.188714
	860 4-Pyrimidine Methanamine (hydrochloride)	1	C5H7N3	[M+H]+	110.071	4.8	13.37	2237612	2402532	3589240	1771650	1930363	2875206	1819448	1976033	2091903	0.371482	0.323307	0.14573	0.483158	0.550737	0.159851
	473 DL-Phenylalanine	0	C9H11NO2	[M+H]+	166.086	1.5	14.45	1003575	1330413	1203760	-	-	1170741	1195260	1132321	1001821	0.186668	0.322287	0.565101	0.0875682	0.260513	-0.234719
	1256 His Tyr Ile Asp	7	C25H34N6O8	[M+H]+	547.251	-12.8	11.85	1272426	1244550	1566279	908373	1085722	1272398	1252684	1112183	1199964	0.137845	0.321977	0.193762	0.195886	0.427787	-0.126091
	284 Pyrophosphate	0	H4O7P2	[M-H]-	176.936	-4.3	12.96	52476536	55104296	66107692	43860664	35652072	59440320	43690844	50878964	33982224	0.227511	0.321905	0.0795252	0.43415	0.704979	0.112245
	787 5-Methyl-2-furaldehyde	1	C6H6O2	[M+H]+	111.044	4	7.15	2535132	2530427	2458771	2015108	2299941	1706775	2252645	2389700	2314814	0.0443768	0.321363	0.0154896	0.113065	0.150826	-0.208298
	2750 17-Trifluoromethylphenyl-13,14-dihydro trinor prostaglandin F1.alpha.	36	C24H35F3O5	[M-H-H2O]-	441.226	-13.9	6.89	-	83077	147540	-	-	170530	55663	-	79469	0.818986	0.320244	0.508727	0.722245	0.794322	0.402001
	2234 DL-Norvaline	26	C5H11NO2	[M+H]+	118.086	2.9	13.69	6111732	6311302	8721090	5348404	5114040	6481132	4676678	5932740	5097944	0.210091	0.319518	0.119055	0.428816	0.50315	0.109297
	1055 3-Methyladipic acid	1	C7H12O4	[M+H]+	161.081	-11.4	3.59	8292782	8658535	9922275	6637668	6704202	8205235	-	52495	-	0.0669825	0.318695	5.52e-05	7.83224	0.000152903	7.51355
	1142 L-Isoleucine	3	C6H13NO2	[M-H]-	130.087	-8.1	8.82	76944536	105755680	194735904	96264088	82898888	123893528	88590416	74872288	104495992	0.544143	0.316646	0.373637	0.494222	0.473395	0.177576
	2011 5-Methoxytryptophol	22	C11H13NO2	[M+H]+	192.102	-2.1	9.4	-	91917	73969	-	-	82840	64388	-	-	0.53079	0.316157	0.292561	0.485005	0.711299	0.168848
	1966 Creatinine	22	C4H7N3O	[M+H]+	114.066	3.6	6.48	1327761	1229226	1293413	999445	1086988	1008064	919940	1398701	845380	0.00328275	0.315303	0.262875	0.283249	0.901365	-0.0320543
	2151 Primaquine	25	C15H21N3O	[M+H]+	260.176	-7.5	13.28	1339562	1338468	1761954	638562	914580	2021728	1793427	1803316	1717832	0.552734	0.312664	0.112088	-0.2594	0.242743	-0.572064
	2603 Ser Pro Ala Ile Asn	31	C21H36N6O8	[M+H]+	501.267	-2.5	6.29	710002	758503	1075259	573063	722414	753538	652247	665880	705368	0.265029	0.312034	0.208048	0.330116	0.890365	0.0180813
	2846 Ser-Trp-OH	38	C20H19N3O7	[M+H]+	414.13	-6.2	13.94	880525	855627	1194176	731903	636181	992459	861735	865698	761094	0.280447	0.311943	0.266673	0.23577	0.722223	-0.0761733
	1332 His His Ser Lys His	11	C27H40N12O7	[M+H]+	645.322	-1.2	9.73	2948858	3032040	3715804	2414990	2290922	3109001	2583088	3026353	1972831	0.149245	0.311264	0.145222	0.354864	0.854858	0.0435996
	1 L-Histidine	0	C6H9N3O2	[M-H]-	154.062	-5.8	11.09	161647472	164238864	186525424	144773376	127177672	141775968	93445504	95932144	93832984	0.0264972	0.308624	0.000650329	0.855428	0.00137212	0.546804
	1931 METHACHOLINE	21	C8H17NO2	[M+H]+	160.133	1.8	9.76	1753406	1828916	2026126	1385230	1483514	1662297	1312268	1355739	1418053	0.0352715	0.307759	0.00428715	0.456891	0.162345	0.149132
	2794 Lys-Trp	36	C17H24N4O3	[M+H-H2O]+	315.182	-11.9	12.63	860725	832232	1083223	637350	647202	961519	984247	1115948	1174956	0.254012	0.305698	0.162652	-0.23846	0.0465025	-0.544158
	2724 14-METHOXY-4,4-BISNOR-4,8,11,13-PODOCARPATETRAEN-3-ONE	35	C16H18O2	[M+H]+	243.138	-15	8.75	-	127142	-	-	-	-	697036	946132	852296	0.373901	0.304474	0.000584205	-3.17505	0.000478141	-3.47952
	1067 L-Isoleucine	1	C6H13NO2	[M+H]+	132.102	0	18.82	11847142	13626944	20303502	12314903	10824053	13941597	12277327	16484373	13937074	0.347642	0.303979	0.736977	0.100447	0.285116	-0.203532
	2049 Gln Ala Gln	23	C13H23N5O6	[M+H]+	346.172	4.3	12.09	104654	111889	121358	75672	109001	89072	103264	104505	79466	0.119365	0.303768	0.149249	0.234369	0.740277	-0.0693989
	2298 Trp-Gln-Arg	27	C22H32N8O5	[M+H]+	489.257	-7	4.71	6770272	7622924	13446461	6096150	7064544	9406315	6064032	7166084	6615466	0.490275	0.302926	0.277511	0.488324	0.429363	0.185397
	528 PyroGlu-Glu-Arg	1	C16H26N6O7	[M+H]+	415.194	-0.2	11.82	975602	983451	1128729	823178	815181	866128	886819	887542	710493	0.0204388	0.302056	0.0596678	0.31341	0.919708	0.011354
	1857 L-Erythrulose	20	C4H8O4	[M-H]-	119.035	-9.1	10.87	569761	1268977	1828015	970401	969001	1035683	940789	667554	1467210	0.561541	0.301572	0.672678	0.253657	0.89388	-0.0479149
	88 L-Histidine	0	C6H9N3O2	[M+H]+	156.077	0.9	16.93	3292239	3524074	6210614	3430365	3269678	3877842	2631053	2860845	2769506	0.440415	0.300446	0.165936	0.657038	0.0163496	0.356592
	487 L-Norleucine	0	C6H13NO2	[M-H]-	130.087	-8.1	20.21	25898402	26796488	40962988	25355520	19595242	31102950	24778638	26088144	25370838	0.376403	0.300382	0.301028	0.296897	0.98625	-0.00348442
	357 Arg-Thr	0	C10H21N5O4	[M+H]+	276.167	1	12.05	-	5037760	5579650	-	-	-	22026294	23648862	22875438	0.131692	0.297802	1.14e-05	-2.2344	2.26e-06	-2.53221
	1954 Abacavir	22	C14H18N6O	[M+H]+	287.161	-0.6	11.17	109612	76329	-	74771	65242	-	92450	-	-	0.359373	0.296371	0.576331	0.200641	0.69936	-0.0957308
	2643 Nap-Nap-OH	32	C31H24N2O6	[M+H]+	521.171	3.4	16.71	921293	781542	1419661	712946	683902	1146906	881803	852403	790692	0.474735	0.295741	0.365887	0.306475	0.969022	0.0107341
	1351 Hexylglutathione	12	C16H29N3O6S	[M+H-H2O]+	374.174	2.4	11.62	2153430	2633935	3233975	2226347	1981116	2335746	2270703	2391254	2301529	0.209351	0.293845	0.32516	0.204034	0.275142	-0.0898114
	1061 Leu Asp Phe	1	C19H27N3O6	[M+H]+	394.197	-1.2	6.23	822980	887879	1352551	758704	767061	973609	779715	673365	746915	0.357515	0.293572	0.165137	0.477638	0.264674	0.184067
	1432 Hoiamide C	14	C37H62N4O7S3	[M+H]+	771.385	14.1	9.04	978025	853483	1303353	648349	757212	1152555	865875	871784	774444	0.398495	0.29332	0.20632	0.319506	0.926592	0.0261861
	1328 3-Methylindole	11	C9H9N	[M-H]-	130.066	15.2	7.51	556880	629356	1466691	511732	421932	1238516	671445	681392	692591	0.70218	0.288441	0.526173	0.375182	0.878141	0.0867409
	206 Serotonin	0	C10H12N2O	[M+H-NH3]+	160.076	0.1	3.59	74709760	78025416	90781696	61300384	63920468	74171136	-	391154	-	0.0791589	0.288414	7.9e-05	7.96176	7.29e-05	7.67334
	773 Harmine	1	C13H12N2O	[M+H]+	213.102	-8.6	5.08	176620	154508	180945	166314	129360	123753	107369	134071	94856	0.119915	0.28793	0.0144339	0.606618	0.191772	0.318688
	2079 4-Hydroxyisoleucine	23	C6H13NO3	[M+H]+	148.097	-0.1	7.17	4388037	5057062	6148096	4105658	3743882	4924555	4465855	4767844	3973163	0.204508	0.287695	0.230424	0.239629	0.748001	-0.0480666
	1096 L-Isoleucine	2	C6H13NO2	[M-H]-	130.087	-8.1	22.96	20867792	20343886	32678646	18838164	16043373	25686046	20634824	21039120	19337812	0.419656	0.28684	0.349944	0.276298	0.961861	-0.0105414
	253 PyroGlu-Pro-Lys	0	C16H26N4O5	[M+H]+	355.198	0.3	10.5	13429392	14006648	18049092	11692783	12709510	12903873	12390418	14027041	12758450	0.143488	0.285981	0.242655	0.215428	0.372968	-0.0705526
	1914 Hexylglutathione	21	C16H29N3O6S	[M+H]+	392.185	1.1	14.36	1471342	1823352	2067084	1347908	-	1910918	1638897	1876512	1417650	0.327481	0.285558	0.547636	0.120229	0.539431	-0.165329
	2432 Phe Pro Glu	29	C19H25N3O6	[M+H]+	392.182	9.7	14.36	1471342	1823352	2067084	1347908	-	1910918	1638897	1876512	1417650	0.327481	0.285558	0.547636	0.120229	0.539431	-0.165329
	2752 Glu Ile Met	36	C16H29N3O6S	[M+H]+	392.185	1.1	14.36	1471342	1823352	2067084	1347908	-	1910918	1638897	1876512	1417650	0.327481	0.285558	0.547636	0.120229	0.539431	-0.165329
	2793 Glu Leu Met	36	C16H29N3O6S	[M+H]+	392.185	1.1	14.36	1471342	1823352	2067084	1347908	-	1910918	1638897	1876512	1417650	0.327481	0.285558	0.547636	0.120229	0.539431	-0.165329
	814 Asn-Glu	1	C9H15N3O6	[M+H]+	262.103	0.9	12.74	20733434	19857576	21544952	13084144	16237813	21773824	23259470	22974526	22674474	0.227807	0.282224	0.0118948	-0.149253	0.0800129	-0.431477
	2792 1-Methyl-3-phenylpropylamine	36	C10H15N	[M+H-NH3]+	133.101	-14.8	0.16	447380	-	-	-	-	-	-	-	-	0.373901	0.280034	0.373901	0.280034	NA	0
	738 Asp Arg Glu	1	C15H26N6O8	[M+H]+	419.188	-0.5	14.64	2709400	3062349	3972907	2178172	2353540	3495560	2803014	2930572	2597231	0.363532	0.279701	0.292074	0.226153	0.823228	-0.0535482
	970 Glu-Asp-Arg	1	C15H26N6O8	[M+H]+	419.188	-0.5	14.64	2709400	3062349	3972907	2178172	2353540	3495560	2803014	2930572	2597231	0.363532	0.279701	0.292074	0.226153	0.823228	-0.0535482
	371 Thr-Arg	0	C10H21N5O4	[M+H]+	276.167	1	12.05	-	5037760	5579650	-	-	-	22026294	23648862	22875438	0.133371	0.279649	1.05e-05	-2.22759	2.29e-06	-2.50724
	112 L-.gamma.-Glutamyl-L-glutamic Acid	0	C10H16N2O7	[M-H]-	275.089	0.4	14.57	23011082	22876954	30021230	18443498	20138002	23981396	28595206	30079034	27970544	0.196351	0.278969	0.216504	-0.190837	0.0102009	-0.469806
	2497 Phosphoric acid	29	H3O4P	[M-H]-	96.9696	-11.6	10.6	1607550	1429654	1592736	1404355	1261789	1156721	1112696	1040854	1656985	0.042567	0.276339	0.249069	0.281	0.985133	0.00466069
	2625 Pro Ala Asp Lys Thr	31	C22H38N6O9	[M+H]+	531.277	-2.1	6.63	1073467	1259428	1537976	1077004	1075247	1053190	944199	1207290	970331	0.176209	0.272135	0.191009	0.310271	0.756766	0.0381355
	2753 His Trp Phe	36	C26H28N6O4	[M+H]+	489.224	-0.6	13.72	845863	720097	894457	642027	531525	865359	706838	755839	613715	0.274603	0.271104	0.126993	0.244824	0.912405	-0.02628
	2811 His Phe Trp	37	C26H28N6O4	[M+H]+	489.224	-0.6	13.72	845863	720097	894457	642027	531525	865359	706838	755839	613715	0.274603	0.271104	0.126993	0.244824	0.912405	-0.02628
	2707 TELMISARTAN	34	C33H30N4O2	[M-H]-	513.23	4.3	9.87	10993238	12475733	20716862	9110770	11015066	16587868	10810091	9963575	10636379	0.544502	0.267265	0.233297	0.492358	0.477452	0.225093
	963 L-Lysine	1	C6H14N2O2	[M+H]+	147.113	0.6	19.26	213134592	211883072	-	170896480	-	-	-	-	-	0.164656	0.26311	0.116167	0.304803	0.373901	0.0416923
	2747 9-Hydroxyrisperidone	36	C23H27FN4O3	[M-H]-	425.199	8.6	4.3	3201192	3203043	4898310	2709953	2786582	3932588	4014170	4201088	3687819	0.41659	0.261452	0.749416	-0.0746869	0.122947	-0.336139
	1923 Caffeine	21	C8H10N4O2	[M+H]+	195.088	0.2	6.98	2674025	3061024	3885640	2242168	2456731	3340185	2257596	2496082	2256828	0.342932	0.259109	0.0762476	0.456622	0.376957	0.197513
	1939 Lys Asn Leu	21	C16H31N5O5	[M+H]+	374.24	-13.4	14.64	1271761	1420864	2159268	1045614	1156338	1853935	1485377	1638930	1528814	0.516394	0.25853	0.823433	0.060349	0.481975	-0.198181
	2010 Glu Asp Thr Glu	22	C18H28N4O12	[M+H]+	493.178	-0.9	15.91	5216184	4543239	6865932	3830789	4486360	5583596	4474552	4710240	4587220	0.349905	0.258223	0.242036	0.271646	0.937698	0.0134229
	1445 L-Valine	15	C5H11NO2	[M-H]-	116.072	-9.5	12.81	16341124	14697008	16962416	13926208	12365937	13844248	13165837	13181387	12084683	0.036123	0.25814	0.0141715	0.320746	0.413742	0.0626064
	465 4-Methyl-1H-pyrazole	0	C4H6N2	[M+H]+	83.0604	8.7	11.01	14541847	14869185	15019153	11383093	13294985	12500379	10949803	12227190	11553107	0.0134259	0.257073	0.00121237	0.355354	0.287671	0.0982803
	925 4-Aminomethylindole	1	C9H10N2	[M+H]+	147.092	-4.6	18.85	328019	286080	322500	304049	195725	283998	156565	341513	169755	0.227617	0.256997	0.215898	0.487944	0.601409	0.230947
	1876 4-Methylumbelliferyl heptanoate	20	C17H20O4	[M+H]+	289.143	-14.3	18.22	1145186	1153474	1567287	928986	894827	1412888	1281398	1284260	1148776	0.389898	0.256298	0.747377	0.0576795	0.409783	-0.198618
	216 N-Acetyl-L-glutamic acid	0	C7H11NO5	[M+H]+	190.071	0.5	11.41	5734526	4166717	6223190	4958550	6094674	2448063	4744833	5896807	5545598	0.520611	0.256151	0.977821	-0.00560841	0.472503	-0.26176
	222 PyroGlu-Lys-Lys	0	C17H31N5O5	[M+H]+	386.24	-1	17.61	1112014	1182836	1608273	908856	922530	1440613	1258176	1114068	1074792	0.419038	0.254457	0.408193	0.179273	0.766645	-0.0751841
	548 2-Amino-1-phenylethanol	1	C8H11NO	[M+H-H2O]+	120.081	2.7	3.95	2464341	2757082	2903853	-	-	2611575	3667638	3168102	3153678	0.110074	0.254456	0.0431806	-0.297984	0.0115784	-0.552439
	2948 Ornithine	40	C5H12N2O2	[M+H]+	133.097	14.6	7.43	3239032	3469693	4245912	2969249	3263893	2952628	2934057	2872978	2886747	0.140013	0.254069	0.0689491	0.333486	0.185799	0.0794167
	514 L-Norleucine	0	C6H13NO2	[M-H]-	130.087	-8.1	25.29	14522695	12061000	13983737	11583251	-	12454894	11831163	12128380	10622931	0.10324	0.251748	0.0854117	0.230281	0.850069	-0.0214672
	1441 Thymine	15	C5H6N2O2	[M-H]-	125.036	-10	0.15	2117830	-	-	-	-	-	-	1462369	-	0.373901	0.251691	0.447465	0.211225	0.373901	-0.0404654
	1226 Asn Val Glu Glu	6	C19H31N5O10	[M-H]-	488.2	-0.2	10.68	7873962	7521633	9931571	6305664	6797306	8174205	6712242	6488050	5681996	0.22298	0.251379	0.0576321	0.423652	0.280807	0.172273
	1640 Gossypol	18	C30H30O8	[M-H]-	517.187	-12.4	14.15	-	67644	37113	-	53854	29955	-	53177	-	0.665932	0.250655	0.612135	0.304456	0.918307	0.0538016
	2269 Glu Val Ile Glu	27	C21H36N4O9	[M+H]+	489.255	-4.5	3.72	2618545	2805067	3252359	2386930	2576338	2330121	2215870	2510124	2361946	0.0849134	0.250436	0.0622913	0.291659	0.577007	0.041223
	1155 Arg Ser Val Glu	4	C19H35N7O8	[M+H]+	490.262	-11.6	4.71	810135	938244	1524249	844810	900336	1008281	806394	875501	860989	0.484681	0.249221	0.332485	0.363984	0.251506	0.114763
	71 PyroGlu-Pro	0	C10H14N2O4	[M+H]+	227.103	-0.2	7.46	2120983	2337818	2241226	1929338	2110664	1597169	1768577	1878294	1814684	0.0953006	0.249196	0.00420543	0.294855	0.72263	0.0456596
	806 cis-3-Hydroxy-DL-proline	1	C5H9NO3	[M+H]+	132.065	-7.7	7.59	140063	126329	212027	176652	92835	133322	119314	165915	122496	0.521819	0.248179	0.483284	0.230678	0.95689	-0.0175005
	1012 Eflornithine	1	C6H12F2N2O2	[M+H-NH3]+	166.067	-14.5	6.76	-	112886	553666	-	367260	190658	-	-	-	0.859297	0.247149	0.276044	3.29402	0.161292	3.04687
	1063 Glu Val Ile Glu	1	C21H36N4O9	[M-H]-	487.241	-7.9	4.66	692582	793001	1587511	689986	793616	1105989	819093	767095	730338	0.629988	0.246968	0.425062	0.407729	0.515206	0.160761
	2424 Tyr Lys	28	C15H23N3O4	[M+H]+	310.176	1.5	6.54	177430	195692	165343	174243	178032	101836	143888	129054	164727	0.345466	0.245808	0.0688625	0.299012	0.848299	0.0532048
	2226 L-Norleucine	26	C6H13NO2	[M+H]+	132.102	1.5	11.97	17005288	14317192	16243728	13860583	11283266	14973701	14109008	17304632	11970315	0.1407	0.245704	0.468899	0.132775	0.596636	-0.112928
	2329 Val-Gln-Arg	27	C16H31N7O5	[M+2H]2+	201.627	2.9	18.33	56958	74866	129997	74748	64778	81366	63631	66950	48921	0.57702	0.24524	0.29268	0.544581	0.13349	0.299341
	2219 Gln Gln Glu	26	C15H25N5O8	[M+H]+	404.178	-9.9	12.77	3115364	3123402	3591727	-	-	2815404	-	2889759	2813508	0.0325953	0.245044	0.0472504	0.219508	0.380319	-0.0255363
	2295 Glu Gln Gln	27	C15H25N5O8	[M+H]+	404.178	-9.9	12.77	3115364	3123402	3591727	-	-	2815404	-	2889759	2813508	0.0325953	0.245044	0.0472504	0.219508	0.380319	-0.0255363
	2774 Metamitron	36	C10H10N4O	[M-H]-	201.078	-13.8	10.22	-	-	31995	-	-	-	-	-	-	0.373901	0.244571	0.373901	0.244571	NA	0
	498 L-Norleucine	0	C6H13NO2	[M-H]-	130.087	-8.9	8.99	66368208	94416120	155587552	79515056	87639696	100162744	84406344	64412616	88923872	0.577676	0.243067	0.392896	0.41222	0.363957	0.169152
	2227 Asp Tyr Asn Leu Leu	26	C29H44N6O10	[M+H]+	637.319	6.3	8.87	2512021	2537236	3314432	2271191	2257859	2540058	2055943	2338332	2556106	0.196777	0.242611	0.192066	0.267047	0.828825	0.0244361
	1719 Lys Gly Gly Asn Glu	18	C19H33N7O9	[M+H]+	504.241	6.4	4.97	819940	913111	762518	749475	727836	632067	643929	637716	581957	0.0860873	0.242551	0.011879	0.421275	0.117037	0.178724
	1569 4-Ethynylaniline	16	C8H7N	[M+H]+	118.065	-13.8	7.85	13685927	16309065	15485721	13622560	9632896	15195557	15107506	15074567	14506426	0.269096	0.242233	0.757526	0.0253513	0.280347	-0.216882
	1483 L-Isoleucine	15	C6H13NO2	[M+H]+	132.102	1.5	8.03	192095376	201793200	367187936	163368368	164476480	315722560	184723984	158613920	171828080	0.633815	0.24195	0.225895	0.563004	0.44988	0.321054
	581 6,8-Dimethyl-4-hydroxycoumarin	1	C11H10O3	[M-H]-	189.056	-2.2	13.41	-	-	15462	-	-	-	-	-	-	0.373901	0.241311	0.373901	0.241311	NA	0
	1550 4-Hydroxy-2',3,4',6'-tetramethoxychalcone	16	C19H20O6	[M-H]-	343.119	-13.7	12.31	143377	181034	185051	138895	160083	-	1596361	892642	855040	0.1719	0.240957	0.0173457	-2.71455	0.0157975	-2.9555
	2362 Asp Leu Ala Glu	28	C18H30N4O9	[M-H]-	445.194	3.1	9.78	17403	-	-	-	-	-	-	-	-	0.373901	0.239942	0.373901	0.239942	NA	0
	820 L-Cystathionine	1	C7H14N2O4S	[M-H]-	221.06	-1.6	13.5	1304344	1313298	2007548	1071599	1061869	1787317	1141867	1249631	1206934	0.521519	0.23837	0.219035	0.362144	0.680295	0.123774
	1110 L-Isoleucine	2	C6H13NO2	[M-H]-	130.087	-8.1	16.62	27586986	30029102	39628168	27955450	22094112	32711784	26424324	31191464	28968664	0.370445	0.232656	0.416459	0.167505	0.724167	-0.0651509
	2288 Ser Pro Gly	27	C10H17N3O5	[M+H]+	260.124	-0.4	10.63	99313	113653	132313	77219	85050	131656	80501	117779	63927	0.429443	0.232315	0.210187	0.397056	0.673363	0.164742
	2726 3,5-Dihydroxybenzyl alcohol	35	C7H8O3	[M+H-H2O]+	123.044	4.4	21.77	-	-	19513	-	-	-	13639	-	13511	0.373901	0.230953	0.483036	0.176196	0.119048	-0.0547566
	2452 D-Ornithine	29	C5H12N2O2	[M-H]-	131.083	-7.6	20.2	6961356	6451290	-	-	-	-	12206816	12331560	10040660	0.129461	0.230472	0.00399932	-0.884096	0.00112932	-1.11457
	503 L-Norleucine	0	C6H13NO2	[M-H]-	130.087	-8.9	7.35	1399137792	1623854464	2593536512	1435960192	1403908736	1950937088	1766611840	1627634944	1566898688	0.536031	0.22941	0.587809	0.179006	0.776359	-0.0504049
	2204 Lys Ile Asn	26	C16H31N5O5	[M+H]+	374.24	-13.4	14.64	1271761	1315473	2159268	1045614	1156338	1853935	1485377	1638930	1528814	0.581124	0.226847	0.920353	0.028666	0.481975	-0.198181
	1611 LEVULINIC ACID, 3-BENZYLIDENYL-	17	C12H12O3	[M-H]-	203.071	4.6	12.52	14559	14286	-	-	-	-	-	-	-	0.117001	0.223241	0.117001	0.223241	NA	0
	2435 Etodolac	29	C17H21NO3	[M+H]+	288.159	-13.6	11.62	1322169	1439539	2305009	1389003	1245902	1707999	1794690	1851199	1767734	0.515564	0.222391	0.728791	-0.0955432	0.0618595	-0.317934
	980 Asn-Pro	1	C9H15N3O4	[M+H]+	230.113	1.2	8.42	4209165	4265470	4110180	3658355	3629786	3502524	3905638	3595266	3648144	0.000821481	0.2219	0.0107234	0.174763	0.327426	-0.0471367
	1333 Trietazine	11	C9H16ClN5	[M+H]+	230.117	-12.6	8.42	4209165	4265470	4110180	3658355	3629786	3502524	3905638	3595266	3648144	0.000821481	0.2219	0.0107234	0.174763	0.327426	-0.0471367
	2326 Trp-HoPhe-OH	27	C27H25N3O6	[M-H]-	486.167	12	7.73	497830	144849	701704	1123257	-	-	1094332	139269	116054	0.882992	0.219558	0.996349	-0.00564647	0.900859	-0.225204
	359 Isoquinoline N-oxide	0	C9H7NO	[M+H]+	146.06	-0.3	4.32	17223126	17694392	21977328	15054339	16028620	17791138	14334079	15206887	14071036	0.193247	0.219228	0.0461589	0.383573	0.11441	0.164345
	954 1H-Indole-4-carboxaldehyde	1	C9H7NO	[M+H]+	146.06	-0.3	4.32	17223126	17694392	21977328	15054339	16028620	17791138	14334079	15206887	14316621	0.193247	0.219228	0.0477894	0.375472	0.121543	0.156244
	309 Pro Gln Glu	0	C15H24N4O7	[M+H]+	373.172	-2.1	9.46	1416871	1470132	1935903	1067503	1171509	1904222	1148450	1319560	952508	0.506215	0.219145	0.0755881	0.495688	0.443837	0.276542
	889 2-hydroxy-2-methyl-butyric acid	1	C5H10O3	[M-H]-	117.056	-9.6	4.6	10525300	12371910	27888200	9645727	11477978	22513756	6766584	7689698	7003494	0.74431	0.218847	0.150872	1.24278	0.140396	1.02393
	136 L-Glutamine	0	C5H10N2O3	[M+H]+	147.076	13.5	18.67	263648	253807	472827	222465	212445	416199	181321	178992	135528	0.658906	0.218496	0.086777	0.997962	0.156386	0.779466
	989 Asn Glu	1	C9H15N3O6	[M+H]+	262.103	0.9	12.73	19524858	19857576	16483711	13084144	15093584	19847998	21116552	21654838	18935746	0.314609	0.218167	0.224872	-0.143463	0.103569	-0.36163
	2020 L-Homoserine	23	C4H9NO3	[M+H]+	120.066	3.2	5.17	354788	272759	-	-	-	-	316658	366362	366671	0.260372	0.217568	0.185499	-0.254808	0.00418426	-0.472376
	1495 DL-Phenylalanine	15	C9H11NO2	[M+H]+	166.086	1.5	17.03	807424	1058361	1040224	-	-	951469	898438	879874	806774	0.24748	0.21732	0.279058	0.168827	0.685721	-0.048493
	1829 L-Phenylalanine	20	C9H11NO2	[M+H]+	166.086	1.5	17.03	807424	1058361	1040224	-	-	951469	898438	879874	806774	0.24748	0.21732	0.279058	0.168827	0.685721	-0.048493
	2773 Val Pro Trp	36	C21H28N4O4	[M+H]+	401.218	8.6	10.76	35243	-	59451	-	-	49745	-	46684	59628	0.660839	0.215128	0.784344	-0.130566	0.461329	-0.345694
	337 (S)-(-)-2-Hydroxyisocaproic acid	0	C6H12O3	[M-H]-	131.071	-8.9	3.67	47930536	55081396	120855048	44555464	53307164	95358632	1437898	1801060	1390686	0.733791	0.212388	0.0345545	5.5956	0.0160115	5.38321
	477 2-Ethyl-2-hydroxybutyric acid	0	C6H12O3	[M-H]-	131.071	-8.9	3.67	47930536	55081396	120855048	44555464	53307164	95358632	1437898	1801060	1390686	0.733791	0.212388	0.0345545	5.5956	0.0160115	5.38321
	1458 DL-Phenylalanine	15	C9H11NO2	[M+H]+	166.086	1.5	19.18	-	889750	1005264	-	-	791940	833613	845924	744958	0.196664	0.211435	0.43448	0.121987	0.244967	-0.0894481
	2685 Gln Ser Tyr Phe Val	34	C31H42N6O9	[M+H]+	643.309	5.7	9.08	1352372	1667684	2237324	1276183	1466742	1809617	1442763	1413910	1283141	0.480513	0.207672	0.230432	0.344778	0.447751	0.137106
	1165 Glu Ile Phe Lys	5	C26H41N5O7	[M+H]+	536.308	-0.7	3.06	1543895	1635185	1905050	1331885	1593797	1478308	1263696	1218613	1259365	0.161705	0.20719	0.0149562	0.442317	0.0458242	0.235127
	1834 2',3'-Dideoxycytidine	20	C9H13N3O3	[M-H]-	210.088	-2	5.17	7946120	9697840	17731342	8034950	8904747	13711774	10294819	10273722	10353187	0.675379	0.206786	0.648001	0.194122	0.96175	-0.0126646
	1472 His Glu Tyr Lys	15	C26H37N7O8	[M+H]+	576.278	13.8	5.28	2908195	3152449	4512757	2632966	3183560	3364507	3012002	2997946	2773726	0.442784	0.203711	0.302977	0.267543	0.600308	0.063832
	143 1,5-Pentanediamine	0	C5H14N2	[M+H-NH3]+	86.0964	7.8	7.84	323741152	316524864	398021952	294729056	279010624	328422112	283427424	250266032	260002240	0.203081	0.202749	0.0428917	0.387549	0.10896	0.1848
	100 4-Pyridinecarboxylic acid	0	C6H5NO2	[M+H]+	124.039	2.4	5.36	57198456	50467728	34799376	46734724	44540512	32696706	13007678	15783756	13894354	0.48085	0.2006	0.00762563	1.73879	0.00363655	1.53819
	810 Asp Glu	1	C9H14N2O7	[M+H]+	263.087	0.5	14.1	6541374	6406896	9719093	5330283	5491624	8934325	6373488	6711038	6885998	0.576428	0.198309	0.456922	0.182744	0.954824	-0.0155644
	1530 Phosphoric acid	16	H3O4P	[M-H]-	96.9696	-11.6	12.93	124687744	129536272	144767616	110430888	95445720	141876208	115296368	123029584	96212664	0.317259	0.198296	0.0982749	0.254186	0.794647	0.0558894
	2591 Porphobilinogen	31	C10H14N2O4	[M-H]-	225.088	-4.4	7.35	1603456	1490905	1757249	1316002	1449616	1463484	1327509	1222342	1559714	0.0833301	0.198112	0.121264	0.239478	0.735961	0.0413657
	1735 L-Allysine Ethylene Acetal	18	C8H15NO4	[M-H]-	188.093	-2.8	5	1036269	1215444	2272050	1068084	1161005	1719198	976229	1240610	1210861	0.682608	0.196296	0.406814	0.400283	0.474083	0.203986
	1486 Anabasine	15	C10H14N2	[M+H]+	163.123	0.8	11.01	1028673	1345087	1945344	1014007	1101187	1654889	1141303	1307986	1356607	0.61438	0.196136	0.569754	0.182496	0.957597	-0.0136399
	137 DL-Phenylalanine	0	C9H11NO2	[M+H]+	166.086	0.3	8.91	4904456	6544414	9420162	4753703	2985202	10487309	8245574	6406572	5813294	0.753663	0.195349	0.933257	0.028174	0.769458	-0.167175
	2675 Met Ile Gly	33	C13H25N3O4S	[M+H]+	320.164	6.7	17.81	-	-	287224	-	-	239628	-	-	-	0.885779	0.194804	0.373901	1.48737	0.373901	1.29256
	2381 Asn Gly Pro Val Glu	28	C21H34N6O9	[M+H]+	515.246	1.3	9.68	23042894	24373262	21764896	18994604	21188184	20287798	18018660	21110142	15774544	0.0421978	0.194143	0.0505095	0.333483	0.329423	0.139339
	2725 Tyr Phe Thr Lys	35	C28H39N5O7	[M+H]+	558.292	-8.6	6.95	2431170	2855228	3104107	2242646	2439654	2655361	2403456	2492004	2302890	0.201377	0.193437	0.123105	0.221091	0.741074	0.027654
	266 L-Saccharopine	0	C11H20N2O6	[M-H-H2O]-	257.114	0.4	10.78	7500278	6789529	6357155	5979337	6735154	5349313	4417938	5010253	4519512	0.173794	0.192828	0.00419418	0.565902	0.0356777	0.373074
	1784 Pro-Met-Arg	19	C16H30N6O4S	[M+H]+	403.212	-5	14.35	658458	-	547064	-	-	-	679838	-	-	0.212536	0.192734	0.90589	0.0250853	0.373901	-0.167649
	2094 (S)-Naproxen	24	C14H14O3	[M-H]-	229.087	7.3	8.4	38708	-	59625	27821	-	56162	-	47095	32825	0.790945	0.191294	0.702893	0.250406	0.929949	0.0591118
	83 DL-Phenylalanine	0	C9H11NO2	[M+H]+	166.086	0.3	6.72	858604864	973750080	895507584	827413440	882819008	684352768	727843776	754284608	912017152	0.178549	0.187995	0.171026	0.18826	0.998667	0.000264924
	606 DL-Norvaline	1	C5H11NO2	[M+H]+	118.086	2.9	8.94	514294656	540160064	659922496	474564960	481154464	549465472	497625728	482402144	465192768	0.242163	0.187744	0.121856	0.246395	0.480342	0.058651
	746 L-Valine	1	C5H11NO2	[M+H]+	118.086	2.9	8.94	514294656	540160064	659922496	474564960	481154464	549465472	497625728	482402144	465192768	0.242163	0.187744	0.121856	0.246395	0.480342	0.058651
	1895 L-Isoleucine	20	C6H13NO2	[M+H]+	132.102	0.7	15.55	11771493	13955733	17893566	11723245	11451311	15162687	13558336	11811236	13271571	0.459272	0.186269	0.425157	0.174878	0.942128	-0.0113912
	2252 4-Aminobenzoic acid	27	C7H7NO2	[M+H]+	138.055	1.8	8.17	17397510	18160546	15626209	16353968	16022980	12612803	16487665	14681267	15752996	0.217414	0.186104	0.195721	0.125438	0.647674	-0.0606659
	2138 L-Norleucine	25	C6H13NO2	[M+H]+	132.102	2.2	28.31	5015908	4750578	5946642	4703772	-	5371975	4494188	4451106	4021864	0.349718	0.183924	0.0801995	0.277108	0.589452	0.0931837
	1599 L-N5-(1-Imino-3-pentenyl) ornithine	17	C10H19N3O2	[M+H-NH3]+	197.129	-0.3	3.23	24206434	26728714	40481856	22725360	23834864	33937692	26002642	26651378	25353412	0.588058	0.183511	0.427879	0.228851	0.828312	0.0453399
	2376 5-Methyl-5,6-Dihydrouracil	28	C5H8N2O2	[M+H]+	129.066	1.1	11.01	76466440	82313200	92960624	66870028	75839976	79101008	75733256	84362080	86491112	0.174867	0.182605	0.783337	0.0298425	0.168425	-0.152763
	1605 RESVERATROL 4'-METHYL ETHER	17	C15H14O3	[M-H]-	241.087	9.5	9.79	-	17494	-	-	-	-	-	54260	-	0.373901	0.182238	0.431803	-0.900572	0.373901	-1.08281
	2060 L-Leucine	23	C6H13NO2	[M+H]+	132.102	1.5	29.61	4833639	4736488	5436842	4262806	-	5442112	4640764	4249046	3829556	0.379945	0.180632	0.0761775	0.238606	0.78736	0.0579743
	2454 D-Pantethine	29	C22H42N4O8S2	[M+H]+	555.252	-11.1	5.69	3084764	3639628	3338295	3154396	3103735	2624132	2533279	2990300	2807327	0.166459	0.180016	0.0502099	0.27247	0.440618	0.0924539
	2008 .alpha.-Methyl-L-tyrosine	22	C10H13NO3	[M+H]+	196.097	0.4	7.36	1797799	1921302	2251731	1521722	1879995	1870715	1520736	1422890	1533029	0.264673	0.179463	0.0235891	0.415511	0.0971645	0.236047
	2146 L-Isoleucine	25	C6H13NO2	[M+H]+	132.102	1.5	29.61	4833639	4736488	5436842	4262806	-	5442112	4874255	4249046	3829556	0.380706	0.179407	0.141358	0.212362	0.881912	0.0329557
	2682 trans-2-Phenylcyclopropylamine	34	C9H11N	[M+H-NH3]+	117.07	-15.2	17.35	28195	33349	26013	-	-	-	67017	39012	82922	0.195625	0.177309	0.0602869	-1.10972	0.0442859	-1.28703
	2953 (-)-N-Acetylneuraminic acid	41	C11H19NO9	[M-H]-	308.099	-1	12.11	1351633	1544992	2447445	1380990	1498082	1848400	1596347	2024676	1841408	0.604118	0.17687	0.917956	-0.0316042	0.261156	-0.208474
	1933 Caffeine	21	C8H10N4O2	[M+H]+	195.088	0.8	17.7	1027009	1054754	1741049	901147	1097563	1383395	982895	1360827	1077839	0.618156	0.176713	0.633633	0.15998	0.945334	-0.0167332
	1277 2'-METHOXYFORMONETIN	9	C17H14O5	[M-H]-	297.077	6.9	10.86	-	49779	-	41893	-	-	-	-	-	0.884571	0.173017	0.373901	1.21783	0.373901	1.04481
	1289 Glu Pro Gln	9	C15H24N4O7	[M+H]+	373.172	0.3	11.62	18071100	20383928	26600074	19499844	18402614	19811120	21066224	21199830	18666008	0.396938	0.172751	0.634655	0.0944606	0.311764	-0.0782908
	1349 Gln Pro Glu	12	C15H24N4O7	[M+H]+	373.172	0.3	11.62	18071100	20383928	26600074	19499844	18402614	19811120	21066224	21199830	18666008	0.396938	0.172751	0.634655	0.0944606	0.311764	-0.0782908
	2828 Tyr Phe Thr Lys	38	C28H39N5O7	[M-H]-	556.278	-10.9	6.97	1189479	1141645	1609426	1064146	987000	1448123	1087630	1172965	1133628	0.514558	0.171343	0.293243	0.215316	0.820711	0.0439722
	1588 Pyridoxamine	17	C8H12N2O2	[M+H]+	169.097	0.3	3.71	24330920	26773792	21574056	22746568	22207058	19711072	17614712	19543870	19027506	0.205573	0.168556	0.0268507	0.371321	0.0617923	0.202765
	2664 Glu Lys Tyr Ser Asn	33	C27H41N7O11	[M+H]+	640.294	0.6	8.94	1022339	1030794	1690805	949736	828384	1553543	959547	776173	832693	0.685289	0.168314	0.160767	0.543679	0.332016	0.375365
	584 N-Methyl-.alpha.-aminoisobutyric acid	1	C5H11NO2	[M+H]+	118.086	2.9	8.91	514294656	527677824	648808320	474068320	481154464	549465472	437825280	482402144	465192768	0.274855	0.168225	0.0850936	0.287366	0.219293	0.119141
	1745 L-Isoleucine	19	C6H13NO2	[M+H]+	132.102	1.5	14.3	11954425	15529430	17190582	13518363	11675775	14577957	13637662	13247849	13481013	0.406257	0.167693	0.406377	0.14629	0.828191	-0.0214028
	1992 Porphobilinogen	22	C10H14N2O4	[M-H]-	225.088	-1.3	5.48	7231382	7959400	14847242	7936064	8132814	10675853	8100842	8992347	9283524	0.692576	0.167535	0.644839	0.187525	0.903622	0.0199899
	2382 Benzamide	28	C7H7NO	[M+H]+	122.06	2.1	25.85	-	-	39698	-	-	-	-	-	-	0.373901	0.166978	0.373901	0.166978	NA	0
	2844 4-Hydroxybenzaldehyde	38	C7H6O2	[M+H]+	123.044	3.6	22.99	-	13259	16616	-	-	-	13676	-	-	0.282978	0.164833	0.407374	0.126036	0.373901	-0.0387964
	2103 N5-(1-Imino-3-butenyl)-L-ornithine	24	C9H17N3O2	[M+H]+	200.139	-0.8	11.2	-	-	8377253	128933	153684	7341472	328202	761923	273083	0.937524	0.163747	0.436402	2.64731	0.434492	2.48356
	2366 3-Hydroxy-2-Methylpyridine	28	C6H7NO	[M-H]-	108.046	-12.8	12.02	-	-	26020	-	-	-	52208	-	-	0.373901	0.162949	0.481275	-0.492773	0.373901	-0.655722
	2474 Thifensulfuron-methyl	29	C12H13N5O6S2	[M-H]-	386.024	-0.1	16.07	13577	-	-	-	-	-	-	-	-	0.373901	0.162511	0.373901	0.162511	NA	0
	2153 N.alpha.-(tert-Butoxycarbonyl)-L-aspartic acid	25	C9H15NO6	[M+H]+	234.097	0.8	11.01	10315360	9627949	4463617	7265908	9311266	5230650	8841994	11001575	9006753	0.712643	0.162445	0.494544	-0.241297	0.161118	-0.403742
	675 PyroGlu-Lys-Lys	1	C17H31N5O5	[M+2H]2+	193.624	0.8	17.61	3915670	4178156	7466889	3621870	3943416	6357188	4539762	4388658	4225706	0.722327	0.160493	0.522536	0.242393	0.782611	0.0819002
	2040 L-Leucine	23	C6H13NO2	[M+H]+	132.102	1.5	26.83	4398446	4713994	5862088	4034344	-	5577266	4587240	4012037	-	0.504455	0.15973	0.162782	0.273014	0.607818	0.113284
	565 PyroGlu-Gly-Lys	1	C13H22N4O5	[M+H]+	315.166	-0.3	11.65	1053475	955526	1176829	912021	876016	1065761	682572	857704	762891	0.269956	0.158786	0.0226571	0.46805	0.0759844	0.309264
	49 L-Histidine	0	C6H9N3O2	[M-H]-	154.062	-5.8	13.33	1341238	1904422	3648128	2148546	1810828	2218664	883872	811111	1128898	0.752308	0.158148	0.125061	1.28762	0.0021248	1.12947
	513 L-Norleucine	0	C6H13NO2	[M-H]-	130.087	-7.3	29.2	10800113	10831474	13694110	10731244	7787858	13215860	10557672	10748073	8676882	0.550628	0.154645	0.201081	0.236591	0.748781	0.0819463
	1090 L-Isoleucine	2	C6H13NO2	[M-H]-	130.087	-7.3	29.2	10800113	10831474	13694110	10731244	7787858	13215860	10557672	10748073	8570400	0.550628	0.154645	0.200228	0.241724	0.736362	0.0870791
	1116 Flumequine	2	C14H12FNO3	[M+H]+	262.087	0.4	14.45	-	13366	-	-	-	-	-	-	-	0.373901	0.153416	0.373901	0.153416	NA	0
	2615 Toyocamycin	31	C12H13N5O4	[M-H]-	290.089	-6.5	9.35	718107	826319	1904978	888531	965358	1255591	936111	1167994	959716	0.788479	0.149674	0.75586	0.171015	0.914961	0.0213413
	734 2(1H)-Pyridinone	1	C5H5NO	[M+H]+	96.0444	5.3	4.02	3329125	3355335	3774190	3114879	3075851	3264183	2872543	2904889	2550545	0.0973271	0.145561	0.0179087	0.328659	0.0414859	0.183098
	751 4-Hydroxypyridine	1	C5H5NO	[M+H]+	96.0444	5.3	4.02	3329125	3355335	3774190	3114879	3075851	3264183	2872543	2904889	2550545	0.0973271	0.145561	0.0179087	0.328659	0.0414859	0.183098
	1635 Chlortoluron	17	C10H13ClN2O	[M+H]+	213.079	-8.5	7.33	3155303	2898153	4253378	2630568	3105465	3583190	2621326	3440272	2447556	0.544957	0.14532	0.3102	0.276514	0.547506	0.131194
	848 DL-Phenylalanine	1	C9H11NO2	[M-H]-	164.072	-4.9	21.37	838534	996792	1248125	858100	-	1105078	969596	1040553	869051	0.54457	0.144669	0.626129	0.0988779	0.781806	-0.0457915
	1781 N.epsilon.-Acetyl-L-lysine	19	C8H16N2O3	[M+Na]+	211.105	12.7	10	1153477	1198009	976080	976143	1019708	1027125	814822	1000633	847750	0.218523	0.138498	0.0670496	0.321304	0.113689	0.182806
	620 Pyrrolidine	1	C4H9N	[M+H]+	72.0808	10.1	9.01	193974304	213475776	270662304	200770768	201645968	214484160	208691424	191156880	188675568	0.433069	0.136486	0.278889	0.204423	0.286746	0.0679378
	1322 4-Pyrimidine Methanamine (hydrochloride)	11	C5H7N3	[M+H]+	110.071	3.9	15.71	1311566	1409223	2054634	1327182	1443316	1574540	970034	1016897	1042575	0.587899	0.13626	0.0677658	0.656546	0.00417282	0.520286
	1309 Ser Arg Glu Val Ser	11	C22H40N8O10	[M+H]+	577.294	15	7.2	2498433	2914998	4438336	1770034	2383976	4810370	2131490	2456586	1759535	0.801238	0.136179	0.134091	0.634169	0.410393	0.49799
	2507 N5-(1-Iminoethyl)-L-ornithine	30	C7H15N3O2	[M+H]+	174.124	0.6	16.87	639030	667942	847643	544379	593472	822697	618981	794154	663107	0.580693	0.136173	0.77085	0.0534555	0.721005	-0.0827176
	2045 Val Asn Leu Pro Ile	23	C26H46N6O7	[M+H]+	555.35	-1	3.2	3697785	5178402	6529962	4531960	4376754	5134893	4503970	5101204	4517381	0.621398	0.133593	0.637788	0.125505	0.935111	-0.00808759
	892 S-(2-Aminoethyl)isothiourea	1	C3H9N3S	[M+H]+	120.059	-11.6	10.92	79323	101190	128472	102516	82010	97365	151832	87748	160084	0.591235	0.132399	0.324368	-0.371251	0.172636	-0.50365
	2701 D-Pantethine	34	C22H42N4O8S2	[M-H]-	553.237	-12.5	6.02	3840885	3890070	6602606	3416980	3849503	5815060	3577085	4530084	4119682	0.740079	0.131864	0.502216	0.229344	0.735929	0.0974798
	2744 2,4-DINITROPHENOL	35	C6H4N2O5	[M-H]-	183.005	0.8	13.56	-	-	16537	-	-	-	14553	-	-	0.373901	0.131101	0.649159	0.0693593	0.373901	-0.061742
	2849 Butylphosphonic acid	38	C4H11O3P	[M-H]-	137.037	-13.2	11.57	-	-	36011	-	-	-	-	-	-	0.373901	0.13073	0.373901	0.13073	NA	0
	2764 Piracetam	36	C6H10N2O2	[M+H-NH3]+	126.055	1.9	4.82	8337094	7998974	8835707	7901702	7758084	7348528	6220433	7025466	6157657	0.0703194	0.129652	0.00655019	0.375486	0.0208552	0.245834
	2236 Lys Phe Met	26	C20H32N4O4S	[M+H]+	425.222	-8.5	9.94	4596770	4540408	5699604	4314095	4164684	5091662	4414840	4391096	4016263	0.423776	0.128711	0.167512	0.210535	0.472802	0.0818239
	2357 Arg Tyr Ser	27	C18H28N6O6	[M+H]+	425.214	8.9	9.94	4596770	4540408	5699604	4314095	4164684	5091662	4414840	4391096	4016263	0.423776	0.128711	0.167512	0.210535	0.472802	0.0818239
	2399 Met Lys Phe	28	C20H32N4O4S	[M+H]+	425.222	-8.5	9.94	4596770	4540408	5699604	4314095	4164684	5091662	4414840	4391096	4016263	0.423776	0.128711	0.167512	0.210535	0.472802	0.0818239
	1093 L-Isoleucine	2	C6H13NO2	[M-H]-	130.087	-8.1	26.64	11484101	11418106	14171587	11692870	8560332	13664235	10880182	10985923	8921439	0.578227	0.128373	0.136874	0.268053	0.557092	0.13968
	113 Saccharopine	0	C11H20N2O6	[M-H]-	275.125	0.5	12.67	13666048	13975181	20697326	12536546	14552050	17146948	12980813	14908072	12995229	0.63348	0.127968	0.355693	0.241634	0.492348	0.113666
	171 L-Saccharopine	0	C11H20N2O6	[M-H]-	275.125	0.5	12.67	13666048	13975181	20697326	12536546	14552050	17146948	12980813	14908072	12995229	0.63348	0.127968	0.355693	0.241634	0.492348	0.113666
	1126 Tri(propylene glycol) butyl ether	3	C13H28O4	[M+Na]+	271.188	4.5	11.05	460611	614818	778919	416686	562737	720269	634232	714205	567221	0.705585	0.125639	0.849885	-0.046928	0.500913	-0.172567
	946 Acetyl-DL-Valine	1	C7H13NO3	[M-H]-	158.082	-6.1	4.3	3033494	2952360	5994664	2704057	3229974	5050101	2609882	2613841	2715978	0.800116	0.125269	0.249828	0.593534	0.226995	0.468264
	1194 Tyr His Leu Glu	5	C26H36N6O8	[M+H]+	561.267	12.8	6.95	3799221	4233201	5646274	3996856	3776854	4768486	3224949	3825076	3562161	0.582053	0.125141	0.154982	0.366209	0.137541	0.241068
	592 15(R)-Methylprostaglandin A2	1	C21H32O4	[M-H-H2O]-	329.212	14.8	8.68	-	25985	-	-	-	-	-	-	-	0.373901	0.124544	0.373901	0.124544	NA	0
	446 Betaine	0	C5H11NO2	[2M+H]+	235.165	-0.6	7.87	217855808	268618240	399931104	220551392	225879136	367929248	227919328	257961600	235117072	0.757437	0.1223	0.372833	0.297971	0.560668	0.175671
	1336 N-Acetyltyramine	11	C10H13NO2	[M+H]+	180.102	-0.6	3.26	1781705	2129843	2851742	1791958	2067604	2354140	1745084	1926737	1803955	0.632528	0.122272	0.250489	0.304662	0.223455	0.18239
	549 5-Hydroxy-2-methylpyridine	1	C6H7NO	[M+H]+	110.06	3.3	3.85	4689257	4441180	5325016	4284878	4442548	4553628	4072776	4195636	4176553	0.226988	0.122244	0.0653648	0.216052	0.0325782	0.0938075
	1990 Asn-Ala-Lys	22	C13H25N5O5	[M+H]+	332.193	0.5	8.66	-	298692	287115	-	238541	286431	17784704	19494394	18179740	0.732678	0.121865	3.9e-06	-6.20639	3.87e-06	-6.32825
	1376 PyroGlu-Lys-Arg	13	C17H31N7O5	[M+2H]2+	207.627	0.9	18.31	5797410	5721913	10580459	5511288	5625748	9173157	6839534	7259447	6841764	0.781077	0.121828	0.822489	0.0777194	0.870542	-0.0441088
	103 Trigonelline	0	C7H7NO2	[M+H]+	138.055	1	8.23	20719016	20274580	20868718	17988584	20713102	18211544	17808866	20066306	17881552	0.137889	0.120297	0.0557249	0.149915	0.753311	0.0296183
	2355 L-Norleucine	27	C6H13NO2	[M+H]+	132.102	1.5	24.39	5117876	4689305	-	4983422	-	-	4304872	3818229	-	0.568086	0.119446	0.272271	0.191409	0.674861	0.0719628
	923 Lys-Asp-Arg	1	C16H31N7O6	[M+2H]2+	209.624	1.1	17.68	216706	241688	331505	239023	201130	287519	257304	250094	225578	0.653982	0.11838	0.627462	0.107902	0.950533	-0.0104777
	2197 Ile Lys Asn	26	C16H31N5O5	[M+H]+	374.24	-13.9	14.44	845941	982674	1768067	809064	953177	1554123	1041882	1003976	1209439	0.811525	0.117064	0.718572	0.143877	0.935609	0.0268132
	2547 His Glu Tyr Lys	30	C26H37N7O8	[M-H]-	574.263	10.6	5.3	531191	640782	1218659	582590	752096	870022	616343	678439	620346	0.800053	0.116804	0.500382	0.319951	0.323509	0.203147
	2657 Etomidate	33	C14H16N2O2	[M-H]-	243.114	-0.4	3.18	11480676	13902231	25516276	12511557	14037631	20404032	17226968	13852206	14294966	0.803987	0.116418	0.700785	0.165772	0.851622	0.0493538
	1112 Mescaline	2	C11H17NO3	[M+H]+	212.128	13.6	15.6	3763980	4259096	6961502	3634145	4011448	6180998	4241766	4601949	4046439	0.776614	0.116033	0.526237	0.217209	0.71961	0.101176
	2714 Asn-Gln-Lys	34	C15H28N6O6	[M+2H]2+	195.111	11.3	16.32	1366241	1356071	1044703	1236727	1302147	937498	1281815	1321128	1444396	0.563573	0.115839	0.466872	-0.103552	0.19513	-0.219391
	1117 L-Isoleucine	2	C6H13NO2	[M-H]-	130.087	-8.1	14.26	29869132	27933556	40240944	31787158	27398046	31361508	28148264	28852218	27570060	0.572282	0.114762	0.307	0.213269	0.24033	0.098507
	1682 Picolinic acid	18	C6H5NO2	[M+H]+	124.039	2.4	9.53	148753	192204	299131	-	265144	199083	181529	227415	242937	0.799363	0.1144	0.939087	-0.0263384	0.669566	-0.140738
	2279 PyroGlu-Lys-Arg	27	C17H31N7O5	[M+H]+	414.246	-13.4	15.95	652072	571205	657510	501924	495546	742801	636325	627652	515088	0.615057	0.112024	0.518864	0.0802173	0.893006	-0.0318072
	1419 DL-Phenylalanine	14	C9H11NO2	[M+H]+	166.086	2.1	23.21	-	-	967921	-	-	787315	1298308	-	-	0.511777	0.112024	0.623966	-0.184815	0.425844	-0.296839
	711 .gamma.-Aminobutyric acid	1	C4H9NO2	[M+H-H2O]+	86.06	7.7	4.09	4329500	4736429	6525628	4235606	4375206	5818490	4177376	4038592	3938705	0.669766	0.111763	0.166382	0.359254	0.211793	0.24749
	2599 Val His Leu Asp	31	C21H34N6O7	[M+H]+	483.256	-0.6	10.89	4435744	4411202	6430452	4493634	4762792	4903306	4754182	4063248	3796677	0.612785	0.109605	0.289275	0.276361	0.171418	0.166756
	1989 Tyr-Ser-Arg	22	C18H28N6O6	[M+H]+	425.214	8.4	8.67	3450747	-	3021309	-	-	-	2910181	3126536	3265728	0.246939	0.109572	0.920343	0.00976125	0.115615	-0.0998106
	2243 Tyr Ser Arg	26	C18H28N6O6	[M+H]+	425.214	8.4	8.67	3450747	-	3021309	-	-	-	2910181	3126536	3265728	0.246939	0.109572	0.920343	0.00976125	0.115615	-0.0998106
	2372 Met-Phe-Lys	28	C20H32N4O4S	[M+H]+	425.222	-8.9	8.67	3450747	-	3021309	-	-	-	2910181	3126536	3265728	0.246939	0.109572	0.920343	0.00976125	0.115615	-0.0998106
	1388 Phe Tyr Ser Lys	14	C27H37N5O7	[M+H]+	544.277	6.8	9.37	8524294	8372971	7418383	6842200	6652615	9066074	6533056	7528834	5831626	0.52857	0.108061	0.0705247	0.289587	0.387638	0.181526
	758 Ectoine	1	C6H10N2O2	[M+H]+	143.082	2.1	9.46	4334734	4406196	4019444	3963746	3995226	3881037	3160002	3371014	3497796	0.0680499	0.108	0.00413066	0.34752	0.004417	0.239519
	2184 L-Isoleucine	26	C6H13NO2	[M+H]+	132.102	0.7	25.6	5207560	5077796	5326368	4963380	-	5763770	4823486	4644048	4154080	0.559329	0.106665	0.0354867	0.196732	0.657775	0.0900675
	771 2,6-Xylidine	1	C8H11N	[M+H]+	122.096	2.2	7.21	64502	-	75301	-	-	-	-	-	-	0.289042	0.1066	0.289042	0.1066	NA	0
	1691 Muramic acid	18	C9H17NO7	[M+H]+	252.108	0.9	11.05	4232183	4024522	1884230	3211190	3727184	2489228	4036919	4179724	5085079	0.789202	0.105228	0.267729	-0.391422	0.0566909	-0.49665
	321 Betaine	0	C5H11NO2	[M+H]+	118.086	2.9	7.81	1639400192	1648705664	2125881344	1503932928	1633577344	1896028416	1592638208	1592887936	1552487936	0.556226	0.105118	0.234693	0.192409	0.444004	0.0872905
	1805 Digoxin	19	C41H64O14	[M+Na]+	803.419	7.6	14.15	974754	914640	1504188	910548	829107	1418436	950496	1145944	968218	0.780067	0.103756	0.608245	0.147083	0.880634	0.0433267
	2840 Phe Val Arg Arg	38	C26H44N10O5	[M-H]-	575.342	-6.3	3.3	5058994	5141837	7709223	3627258	5453364	7587752	7176306	7985339	6436392	0.787713	0.103656	0.277231	-0.270131	0.252102	-0.373787
	6 1,2-Diamino-2-methylpropane	0	C4H12N2	[M+H-NH3]+	72.0808	10.1	8.91	210052080	215476176	264330336	204669040	207750592	230312992	208691424	219330880	200111344	0.456129	0.102082	0.319897	0.135229	0.645886	0.0331471
	1704 L-Leucine	18	C6H13NO2	[M+H]+	132.102	1.5	10.44	19551168	21605180	35975248	22770122	22518104	26587242	21276930	18067050	23127938	0.758929	0.101823	0.414616	0.304114	0.188487	0.202292
	2401 Diisopropyl methylphosphonate	28	C7H17O3P	[M+Na]+	203.081	3.7	7.33	5162552	4592296	5627784	4583786	5454648	4328290	3601470	4611947	4296978	0.496969	0.0985712	0.0862608	0.298175	0.243852	0.199604
	2307 Lys Tyr Ser	27	C18H28N4O6	[M+H]+	397.208	4.9	14.58	620225	625375	903028	504788	643265	860591	753366	893082	815306	0.754751	0.0971938	0.363134	-0.196271	0.245794	-0.293465
	1648 Pro-Pro-Lys	18	C16H28N4O4	[M+H]+	341.218	-1	7.98	2846986	2129120	2029316	1964982	2272702	2312715	2280122	1987413	2200526	0.616778	0.0968892	0.546115	0.115139	0.854507	0.0182495
	1562 CAY10498	16	C18H20N6	[M+H]+	321.182	0.6	15.13	-	45128	-	-	-	37637	-	-	-	0.375613	0.0927208	0.373901	0.0931028	0.373901	0.000381974
	2140 L-Saccharopine	25	C11H20N2O6	[M+H-H2O]+	259.129	0.6	17.68	923707	877033	1549380	863898	943182	1335113	1052697	1113986	1057488	0.803822	0.092441	0.85644	0.0552845	0.861567	-0.0371565
	2041 Lys-Asn-Arg	23	C16H32N8O5	[M+2H-NH3]2+	200.619	1.1	20.31	4715853	4584343	4726292	4461420	4166430	4540400	4300884	4372600	3099585	0.0799922	0.0910902	0.144862	0.252663	0.338615	0.161573
	302 NG,NG-Dimethyl-L-arginine	0	C8H18N4O2	[M+H]+	203.15	0.2	15.91	13692619	16126328	33525534	13994146	16807972	28677026	18340006	19480324	16912760	0.87518	0.090835	0.671768	0.210806	0.746132	0.119971
	333 L-Glutamine	0	C5H10N2O3	[M+H-NH3]+	130.05	6.4	19.03	145040	314658	309554	216150	136724	370142	193257	153885	209015	0.869929	0.0894287	0.288387	0.467964	0.474004	0.378535
	374 1,5-Pentanediamine	0	C5H14N2	[M+H-NH3]+	86.0964	9	20.87	-	-	7385699	-	-	-	7387626	-	6766356	0.373901	0.0887957	0.736631	-0.0405426	0.163868	-0.129338
	1654 HC Toxin	18	C21H32N4O6	[M+H]+	437.24	11.8	14.64	903493	994126	1593933	808559	938437	1536215	1166780	1132038	1079563	0.834585	0.088761	0.871081	0.0475364	0.89492	-0.0412246
	585 Lys Asp Glu	1	C15H26N4O8	[M+H]+	391.182	-0.9	14.35	11785522	13074535	15309295	11055907	10732150	15986844	12856954	14584633	11552870	0.708521	0.0886672	0.786613	0.0428261	0.842146	-0.0458411
	1634 N-formylanthranilic acid	17	C8H7NO3	[M+H]+	166.05	-8.3	9.2	36240	50631	79704	49579	-	71031	63465	-	77619	0.849847	0.0883785	0.851581	-0.0888077	0.689622	-0.177186
	2848 C75	38	C14H22O4	[M+H]+	255.159	-0.7	12.93	1674322	1205408	93176	1479892	1220465	96648	596656	529033	766372	0.930596	0.087991	0.489663	0.651915	0.521958	0.563924
	1544 3-Pyridylamidoxime	16	C6H7N3O	[M+H]+	138.066	-1.4	12.59	34560	36154	41675	-	-	40305	38536	35768	-	0.542454	0.0876215	0.549056	0.0704233	0.895795	-0.0171982
	1355 Metamitron	12	C10H10N4O	[M+H]+	203.093	-14.5	5.91	-	-	29181	-	-	-	-	-	-	0.373901	0.0865913	0.373901	0.0865913	NA	0
	1944 L-Isoleucine	22	C6H13NO2	[M+H]+	132.102	1.5	13.14	14566575	14802956	15854364	15313504	12286783	14991132	13398904	15057281	12396820	0.445554	0.0865225	0.169652	0.146643	0.663112	0.0601206
	346 L-Histidine	0	C6H9N3O2	[M+H]+	156.077	1.6	23.29	1358838	1596612	2109573	1324554	1559532	1886325	1131619	580192	1079924	0.739021	0.0864553	0.0552669	0.859407	0.0512803	0.772952
	1962 Aminodiphenylmethane	22	C13H13N	[M+H-NH3]+	167.085	-9.7	6.76	2631278	2987126	2543222	2711010	2750847	2225207	2262034	2681144	2623186	0.505867	0.0864239	0.352329	0.109256	0.859941	0.0228325
	2483 N-Methylnicotinic acid cation	29	C7H8NO2	[Cat]+	138.055	1.8	8.1	6043491	8239738	6574217	8108205	6238712	5318540	4011585	7173274	8537081	0.725383	0.0848988	0.812576	0.080761	0.991015	-0.00413776
	213 DL-Phenylalanine	0	C9H11NO2	[M+H]+	166.086	-0.3	10.99	12192985	15747126	17089476	12327052	9684308	20457252	17065018	12283723	13654403	0.82206	0.0844763	0.756977	0.0664311	0.962266	-0.0180452
	1200 3,3',4,5'-Tetrahydroxy-trans-stilbene	5	C14H12O4	[M-H]-	243.066	-12.3	13.79	17963	-	56974	-	19766	50041	49902	58465	53318	0.924576	0.0831097	0.157607	-0.819123	0.083541	-0.902232
	1086 Lonchocarpic acid	2	C26H26O6	[M-H]-	433.166	-11.7	13.62	53047	-	59059	-	-	94794	13964	47556	36710	0.946873	0.0823573	0.678372	0.319894	0.853625	0.237537
	2463 Barbital	29	C8H12N2O3	[M-H]-	183.077	-2.8	4.8	772603	801969	1593849	654168	877122	1461442	903636	768600	935655	0.87898	0.082301	0.532473	0.28088	0.629691	0.19858
	32 1,2-Diamino-2-methylpropane	0	C4H12N2	[M+H-NH3]+	72.0808	11.4	16.33	-	-	4106588	-	-	-	-	4406319	-	0.373901	0.079695	0.79484	-0.0383579	0.373901	-0.118053
	20 DL-Phenylalanine	0	C9H11NO2	[M-H]-	164.072	-5.5	8.96	7074456	8265446	14126592	8374942	4096362	15416039	12463007	6851731	8981305	0.900541	0.0794649	0.89307	0.0584751	0.972266	-0.0209898
	26 1,2-Diamino-2-methylpropane	0	C4H12N2	[M+H-NH3]+	72.0808	11.4	20.33	-	-	4146496	-	-	-	-	7549541	-	0.373901	0.0789058	0.447633	-0.381493	0.373901	-0.460398
	1729 ANABASAMINE	18	C16H19N3	[M+H]+	254.165	-14.8	11.3	66064	-	-	-	-	-	447505312	475301088	415716960	0.373901	0.0780756	1.32e-05	-12.866	1.32e-05	-12.944
	982 Glu-Asp-Lys	1	C15H26N4O8	[M+H]+	391.182	-0.9	14.35	11785522	13074535	14979484	11055907	10732150	15986844	12856954	14584633	11552870	0.740286	0.0767731	0.836256	0.030932	0.842146	-0.0458411
	24 DL-Arginine	0	C6H14N4O2	[M+H]+	175.119	1.4	20.17	257549344	287841216	-	-	-	-	398894336	375737856	375694080	0.283936	0.0766579	0.000967852	-0.528573	7.01e-05	-0.605231
	2067 Propamocarb	23	C9H20N2O2	[M+H]+	189.16	0.2	16.71	51699296	52774536	78723456	50086856	56802368	66904736	52520788	58834000	61469620	0.771717	0.0760202	0.726817	0.0840912	0.956453	0.00807096
	1801 L-Leucine	19	C6H13NO2	[M+H]+	132.102	0.7	15.83	13853199	13955733	17650636	13392619	11442897	18313520	13558336	11200479	13451621	0.763938	0.0752556	0.174803	0.250617	0.492944	0.175362
	54 L-Histidine	0	C6H9N3O2	[M+H]+	156.077	0.9	14.47	5856548	6488530	9652123	6737023	6720700	7439545	4582616	4783318	5023002	0.774799	0.0740056	0.0982675	0.61236	0.00128331	0.538354
	414 Thr Glu	0	C9H16N2O6	[M+H]+	249.108	0.7	12.18	23009102	22664762	23889268	18309020	21514468	26402810	27757408	29487502	25886436	0.664748	0.0709187	0.0147973	-0.25707	0.0936628	-0.327988
	1690 2-Amino-1-phenylethanol	18	C8H11NO	[M+H-H2O]+	120.081	4.4	23.21	-	-	833460	-	-	728789	1800900	-	-	0.507525	0.0696442	0.43487	-0.521634	0.387903	-0.591278
	177 PyroGlu-Ile-Arg	0	C17H30N6O5	[M+H]+	399.235	-2.1	7.78	4314732	4524852	5880339	3947628	4575702	5506233	3930258	4744737	4409202	0.74768	0.0693001	0.37337	0.169945	0.570611	0.100645
	730 Gln Glu	1	C10H17N3O6	[M+H]+	276.119	1	12.52	-	-	1979664	1760930	-	-	12335711	13155658	12501526	0.783623	0.0689069	4.41e-06	-3.01812	2.51e-06	-3.08703
	958 Glu Gln	1	C10H17N3O6	[M+H]+	276.119	1	12.52	-	-	1979664	1760930	-	-	12335711	13155658	11832271	0.783623	0.0689069	1.56e-05	-2.99248	1.15e-05	-3.06139
	1760 L-Leucine	19	C6H13NO2	[M+H]+	132.102	0.7	13.3	14566575	14767833	16140179	14635341	12286783	16630946	13398904	12513063	12441381	0.659755	0.0622861	0.0151562	0.245708	0.251049	0.183422
	2191 Ajmalicine	26	C21H24N2O3	[M+H]+	353.186	4.3	17.52	7647454	8204493	11790152	7620409	7346052	11536534	10674310	11426713	8996786	0.849426	0.0607118	0.480824	-0.169946	0.374061	-0.230658
	2777 Lys-Gln	36	C11H22N4O4	[M+H-H2O]+	257.161	-0.5	16.78	2966447	2981179	2705270	2722794	3284290	2300996	2587684	2795155	2705449	0.719859	0.058668	0.156028	0.0973487	0.813673	0.0386807
	2007 Indoramin	22	C22H25N3O	[M+H]+	348.207	-11.6	8.35	1906275	1808939	2937278	1900173	2099553	2391934	2091950	2172865	1972266	0.833759	0.0577042	0.724161	0.0930239	0.755099	0.0353197
	1672 D-Ornithine	18	C5H12N2O2	[M-H]-	131.083	11.4	7.41	1495188	1685488	2634824	1799559	1549631	2239793	2048534	2106410	1813137	0.861556	0.0573174	0.895544	-0.0373639	0.597705	-0.0946813
	930 Gly Pro Glu	1	C12H19N3O6	[M+H]+	302.135	-0.2	9.76	1799870	1677561	1849135	1434509	1692175	1993330	1467866	1734371	1302010	0.705135	0.057058	0.113833	0.24192	0.372907	0.184862
	1210 IRIFLOPHENONE TRIMETHYL ETHER	6	C16H16O5	[M-H]-	287.092	-13.9	9.42	5790476	5632480	4033316	4261598	3580407	7033166	4528760	4563497	4471221	0.879167	0.0552861	0.324329	0.188465	0.700134	0.133179
	408 Pyrrolidine	0	C4H9N	[M+H]+	72.0808	11.4	19.33	-	-	4402295	-	-	-	-	8068434	-	0.373901	0.0526138	0.424981	-0.375707	0.373901	-0.428321
	523 4-Pyridinecarboxaldehyde	0	C6H5NO	[M+H]+	108.044	3.8	4.82	2117048	2012318	2264135	2133520	1882214	2149545	1720396	2046824	1564764	0.538581	0.05244	0.0910763	0.261934	0.170267	0.209494
	2063 Lenalidomide	23	C13H13N3O3	[M+H]+	260.103	9	14.76	-	11079	-	-	-	-	-	-	-	0.373901	0.0509776	0.373901	0.0509776	NA	0
	795 DL-Phenylalanine	1	C9H11NO2	[M-H]-	164.072	-4.9	14.48	1011965	1164180	-	-	-	1090086	1363001	1163556	991369	0.639255	0.045829	0.383201	-0.153296	0.25097	-0.199125
	1043 p-Acetaminobenzoic acid	1	C9H9NO3	[M-H]-	178.051	-3.7	4.36	638729	559110	1394005	572138	667015	1272263	797324	715091	593973	0.94175	0.0454779	0.58458	0.299208	0.584167	0.25373
	1485 N.alpha.-Acetyl-L-lysine	15	C8H16N2O3	[M+H]+	189.123	2.8	16.1	-	61987	66230	40266	40891	79635	101492	48655	63668	0.919866	0.0447747	0.426272	-0.366393	0.435388	-0.411167
	2624 N-formylanthranilic acid	31	C8H7NO3	[M+H]+	166.05	-12.5	6.82	8734032	9459887	9445083	9830779	8740558	8232836	10535981	9535447	9442609	0.62652	0.0442479	0.214576	-0.0946957	0.198757	-0.138944
	1470 Glu Thr	15	C9H16N2O6	[M+H]+	249.108	1.1	12.09	19038430	18296886	13485728	14323043	19701568	15269417	21215716	19201448	17243488	0.842646	0.0440131	0.335486	-0.182161	0.238697	-0.226174
	1777 D-Glucosamine	19	C6H13NO5	[M+H-H2O]+	162.076	1.3	12.78	821350	873428	1253593	719499	605980	1535284	1299782	1560858	1597349	0.932274	0.0435181	0.0382767	-0.596475	0.158235	-0.639993
	1884 D-Mannosamine	20	C6H13NO5	[M+H-H2O]+	162.076	1.3	12.78	821350	873428	1253593	719499	605980	1535284	1299782	1560858	1597349	0.932274	0.0435181	0.0382767	-0.596475	0.158235	-0.639993
	90 L-Malic acid	0	C4H6O5	[M-H]-	133.014	-7.9	13.12	31450884	35314420	50394592	35500956	37456544	40755820	91300136	95494656	94524576	0.856992	0.0430776	0.000759941	-1.26373	9.57e-06	-1.30681
	173 L-Arginine	0	C6H14N4O2	[M-H]-	173.104	-4.6	20.24	20677224	20797380	-	-	-	-	36093012	34580536	33247418	0.117929	0.0424599	8.42e-05	-0.760994	5.61e-05	-0.803454
	2637 Val Met Ala	31	C13H25N3O4S	[M+H]+	320.164	-0.5	11.3	83085	89850	-	100067	67300	-	116891	152634	98278	0.94549	0.0391563	0.085991	-0.822719	0.0888166	-0.861875
	1299 Hexanedioic acid, 2-amino-	10	C6H11NO4	[M+H-H2O]+	144.065	1.2	6.54	2396531	2699430	1813307	2523432	2456526	1756133	1438275	1487896	1501051	0.87956	0.0366212	0.0337561	0.642131	0.0352864	0.60551
	1434 DL-2-Methylglutamic acid	14	C6H11NO4	[M+H-H2O]+	144.065	1.2	6.54	2396531	2699430	1813307	2523432	2456526	1756133	1438275	1487896	1501051	0.87956	0.0366212	0.0337561	0.642131	0.0352864	0.60551
	447 L-N.gamma.-Monomethylarginine	0	C7H16N4O2	[M+H]+	189.135	1	17.7	5031746	5148037	7717360	5044160	5384828	7022862	4966157	5691575	4947539	0.896209	0.0363493	0.448453	0.197696	0.402551	0.161347
	2815 Asn Thr Gln Glu	37	C18H30N6O10	[M+H]+	491.21	14.8	10.63	449884	245226	1358683	853152	335189	814512	505593	474394	-	0.966552	0.0362342	0.414852	0.977406	0.218328	0.941172
	1986 Phosphoric acid	22	H3O4P	[M-H]-	96.9696	-10.5	18.06	-	865655	1332682	846188	913631	1129061	886743	888435	1015388	0.907377	0.0357404	0.768134	0.0856929	0.748379	0.0499525
	2560 His Asn Phe Lys	30	C25H36N8O6	[M-H]-	543.269	14.5	6.34	1271914	904386	1673100	879711	1230888	1648279	-	-	629189	0.928076	0.0343315	0.0242475	2.46586	0.0266208	2.43152
	2141 JWH 018 2-hydroxyindole metabolite-d9	25	C24H14D9NO2	[M+H]+	367.232	-14.7	15.31	868910	833238	1155258	777399	851578	1162538	918393	1096864	1004966	0.894773	0.0336577	0.659409	-0.079949	0.585583	-0.113607
	2931 RCS-4 N-(5-hydroxypentyl) metabolite	40	C21H23NO3	[M-H]-	336.161	-13.7	13.89	63395	37915	-	52592	45599	-	141239	92328	56766	0.921671	0.0330507	0.122073	-1.07604	0.105754	-1.10909
	2939 (-)-Neplanocin A	40	C11H13N5O3	[M-H]-	262.095	-6.3	10.39	4561630	4514049	4569445	4032290	4776948	4547508	2878082	3940865	2968610	0.685843	0.0308169	0.0195189	0.479365	0.0425566	0.448548
	598 Gly-Gly-Arg	1	C10H20N6O4	[M+H]+	289.162	0.4	12.88	-	-	992580	-	-	937213	3704590	4119406	3856002	0.667891	0.0292108	1.94e-05	-2.08009	1.67e-05	-2.1093
	2717 Glu Glu Leu Ile Thr	35	C26H45N5O11	[M+H]+	604.319	-3.4	5.01	2840125	3261943	4717660	4104193	3144851	3361735	2195275	2117446	1993761	0.918404	0.0281337	0.05811	0.778757	0.008389	0.750623
	524 1,5-Pentanediamine	0	C5H14N2	[M+H-NH3]+	86.0964	9	23.75	-	-	5531234	-	-	-	-	-	5757694	0.373901	0.0278945	0.731021	-0.0202995	0.373901	-0.048194
	2277 p,p'-Ditolylamine	27	C14H15N	[M+H]+	198.128	-10.2	3.25	128538	121120	159413	116348	133109	151902	160556	156989	143047	0.876998	0.027458	0.253428	-0.171138	0.163261	-0.198596
	2703 Pregnenolone sulfate	34	C21H32O5S	[M-H]-	395.19	8.4	4.4	1027657	1266790	2009617	1114709	1224124	1903338	1110801	1424087	1275199	0.959837	0.0208968	0.622534	0.175876	0.612727	0.154979
	2691 Abu-Val-OH	34	C14H18N2O6	[M-H]-	309.109	-3.3	10.98	723710	569501	66726	497871	743070	102807	471999	620485	555589	0.985136	0.0172772	0.660716	-0.27724	0.62416	-0.294518
	2632 Lys-Trp-Arg	31	C23H36N8O4	[M+2H]2+	245.15	14.9	15.38	535395	450855	684613	508257	497755	645434	-	652773	645141	0.941774	0.0168637	0.739043	0.162391	0.75585	0.145528
	2784 Lys Tyr Tyr Arg Val	36	C35H53N9O8	[M+H]+	728.409	-6.6	9.27	815026	1058132	1660251	1026919	1078516	1390115	1021997	1244082	1148105	0.965679	0.0155413	0.885621	0.0495199	0.845404	0.0339787
	2218 Ser-Trp-OH	26	C20H19N3O7	[M-H]-	412.115	-6.9	13.91	1099094	958241	1536413	1007673	996921	1552306	1165550	1100210	993459	0.963582	0.0148688	0.571473	0.140963	0.629258	0.126094
	2718 Trifluoroacetic acid	35	C2HF3O2	[M-H]-	112.986	-9.6	3.43	14406999	19636962	-	12151720	21478932	-	10836983	33739296	-	0.981387	0.0145539	0.718584	-0.328582	0.715453	-0.343136
	1746 Hordenine	19	C10H15NO	[M+H]+	166.123	13.6	6.86	7035262	10232183	10287116	8315112	9031455	9934215	8281556	8402007	8667283	0.941701	0.0144061	0.534069	0.120257	0.252957	0.105851
	1879 Pholedrine	20	C10H15NO	[M+H]+	166.123	13.6	6.86	7035262	10232183	10287116	8315112	9031455	9934215	8281556	8402007	8667283	0.941701	0.0144061	0.534069	0.120257	0.252957	0.105851
	2239 Pro-Val	26	C10H18N2O3	[M+H]+	215.139	1.3	19.07	-	-	52966	-	-	-	-	-	-	0.373901	0.0133276	0.373901	0.0133276	NA	0
	2037 N5-(1-Imino-3-butenyl)-L-ornithine	23	C9H17N3O2	[M+H]+	200.139	1.2	15.29	25911852	21940982	3165637	22741628	20919864	6937880	18231172	16675725	18572768	0.987831	0.0119002	0.912831	-0.0679708	0.857812	-0.0798709
	2698 4-Ethyl-2E-(hydroxyimino)-5-nitro-3E-hexenamide	34	C8H13N3O4	[M+Na]+	238.08	7.9	10.12	33613	48663	27487	28116	33900	47091	54539	34007	29207	0.980554	0.00864815	0.803082	-0.101372	0.778648	-0.11002
	588 Kavain, DL-	1	C14H14O3	[M+H-H2O]+	213.091	14.5	7.06	65807	-	-	-	-	-	-	-	-	0.373901	0.00774461	0.373901	0.00774461	NA	0
	180 L-Histidine	0	C6H9N3O2	[M+H]+	156.077	1.6	21.25	1876386	1832073	3362211	2005447	2111801	2920709	1336772	1110593	1440305	0.9859	0.00669023	0.107034	0.862941	0.0262105	0.856251
	1134 Leu Glu Ile Glu	3	C22H38N4O9	[M-H]-	501.257	1.2	9.81	-	27514	55033	-	40934	41222	-	-	-	0.993727	0.00593209	0.199578	1.3179	0.116127	1.31197
	1838 3-Buten-1-ol, 3-methyl-	20	C5H10O	[M+H-H2O]+	69.0699	11.9	7.75	4772666	5018877	5625092	5097420	4763470	5500662	4354778	3621735	4511802	0.958426	0.00516392	0.059141	0.303909	0.0509934	0.298745
	1934 3-Buten-2-ol, 2-methyl-	21	C5H10O	[M+H-H2O]+	69.0699	11.9	7.75	4772666	5018877	5625092	5097420	4763470	5500662	4354778	3621735	4511802	0.958426	0.00516392	0.059141	0.303909	0.0509934	0.298745
	2110 3-Methyl-2-buten-1-ol	24	C5H10O	[M+H-H2O]+	69.0699	11.9	7.75	4772666	5018877	5625092	5097420	4763470	5500662	4354778	3621735	4511802	0.958426	0.00516392	0.059141	0.303909	0.0509934	0.298745
	2122 2-Penten-1-ol, (Z)-	24	C5H10O	[M+H-H2O]+	69.0699	11.9	7.75	4772666	5018877	5625092	5097420	4763470	5500662	4354778	3621735	4511802	0.958426	0.00516392	0.059141	0.303909	0.0509934	0.298745
	2498 4-Penten-2-ol	29	C5H10O	[M+H-H2O]+	69.0699	11.9	7.75	4772666	5018877	5625092	5097420	4763470	5500662	4354778	3621735	4511802	0.958426	0.00516392	0.059141	0.303909	0.0509934	0.298745
	1358 Pilocarpine	12	C11H16N2O2	[M+H]+	209.129	0.2	7.65	1568922	1832547	2846084	1992142	1830935	2407674	2009943	2154460	1788335	0.990129	0.00388517	0.819601	0.0697378	0.670398	0.0658527
	2823 3-methyl-N-2-naphthylbutanamide	38	C15H17NO	[M+H]+	228.138	14.1	3.75	37468	-	-	-	-	-	-	74559	-	0.373901	0.00368616	0.377204	-0.41323	0.373901	-0.416916
	1888 Asp-Val-Lys	20	C15H28N4O6	[M+H]+	361.208	-0.4	7.3	194123	204045	216221	193429	212204	207368	150112	200222	192817	0.959275	0.00326296	0.232079	0.177799	0.233366	0.174536
	2494 Gln Ala Glu Asp	29	C17H27N5O10	[M+H]+	462.183	-1.9	14.13	1221558	1454700	1822152	1152918	1468261	1867236	1533154	1608643	1609815	0.990769	0.00320908	0.657733	-0.0790019	0.695168	-0.082211
	1321 Dimethylglycine	11	C4H9NO2	[M-H]-	102.056	-11.3	0.13	4427280	-	-	-	-	-	-	-	-	0.373901	0.00266673	0.373901	0.00266673	NA	0
	251 1,5-Pentanediamine	0	C5H14N2	[M+H-NH3]+	86.0964	7.8	0.14	-	-	-	-	-	-	-	-	-	NA	0	NA	0	NA	0
	468 1,5-Pentanediamine	0	C5H14N2	[M+H-NH3]+	86.0964	7.8	17.36	-	-	-	-	-	-	-	-	-	NA	0	NA	0	NA	0
	589 1,5-Pentanediamine	1	C5H14N2	[M+H-NH3]+	86.0964	9	3.79	-	-	-	-	-	-	-	-	-	NA	0	NA	0	NA	0
	735 1,5-Pentanediamine	1	C5H14N2	[M+H-NH3]+	86.0964	9	25.69	-	-	-	-	-	-	-	-	-	NA	0	NA	0	NA	0
	799 1,5-Pentanediamine	1	C5H14N2	[M+H-NH3]+	86.0964	9	28.6	-	-	-	-	-	-	-	-	-	NA	0	NA	0	NA	0
	1330 1,5-Pentanediamine	11	C5H14N2	[M+H]+	103.123	6.1	14.33	-	-	-	-	-	-	-	-	-	NA	0	NA	0	NA	0
	1393 1,5-Pentanediamine	14	C5H14N2	[M+H]+	103.123	6.1	10.6	-	-	-	-	-	-	-	-	-	NA	0	NA	0	NA	0
	1473 1,5-Pentanediamine	15	C5H14N2	[M+H]+	103.123	5.1	16.86	-	-	-	-	-	-	-	-	-	NA	0	NA	0	NA	0
	1582 1,5-Pentanediamine	17	C5H14N2	[M+H]+	103.123	6.1	21.84	-	-	-	-	-	-	-	-	-	NA	0	NA	0	NA	0
	1583 1,5-Pentanediamine	17	C5H14N2	[M+H]+	103.123	5.1	19.31	-	-	-	-	-	-	-	-	-	NA	0	NA	0	NA	0
	1738 1,5-Pentanediamine	18	C5H14N2	[M+H]+	103.123	5.1	7.99	-	-	-	-	-	-	-	-	-	NA	0	NA	0	NA	0
	1978 1,5-Pentanediamine	22	C5H14N2	[M+H]+	103.123	6.1	5.65	-	-	-	-	-	-	-	-	-	NA	0	NA	0	NA	0
	2039 1,5-Pentanediamine	23	C5H14N2	[M+H]+	103.123	6.1	1.66	-	-	-	-	-	-	-	-	-	NA	0	NA	0	NA	0
	2052 1,5-Pentanediamine	23	C5H14N2	[M+H]+	103.123	6.1	24.51	-	-	-	-	-	-	-	-	-	NA	0	NA	0	NA	0
	2210 1,5-Pentanediamine	26	C5H14N2	[M+H]+	103.123	6.1	27.26	-	-	-	-	-	-	-	-	-	NA	0	NA	0	NA	0
	2465 N1-(3-Aminopropyl)-N1-methylpropane-1,3-diamine	29	C7H19N3	[M+H]+	146.165	0.9	29.8	-	-	-	-	-	-	-	-	-	NA	0	NA	0	NA	0
	2467 N1-(3-Aminopropyl)-N1-methylpropane-1,3-diamine	29	C7H19N3	[M+H]+	146.165	1.6	16.92	-	-	-	-	-	-	-	-	-	NA	0	NA	0	NA	0
	2472 N1-(3-Aminopropyl)-N1-methylpropane-1,3-diamine	29	C7H19N3	[M+H]+	146.165	1.6	25.58	-	-	-	-	-	-	-	-	-	NA	0	NA	0	NA	0
	2476 N1-(3-Aminopropyl)-N1-methylpropane-1,3-diamine	29	C7H19N3	[M+H]+	146.165	1.6	13.49	-	-	-	-	-	-	-	-	-	NA	0	NA	0	NA	0
	2506 N1-(3-Aminopropyl)-N1-methylpropane-1,3-diamine	30	C7H19N3	[M+H]+	146.165	0.9	27.56	-	-	-	-	-	-	-	-	-	NA	0	NA	0	NA	0
	2510 N1-(3-Aminopropyl)-N1-methylpropane-1,3-diamine	30	C7H19N3	[M+H]+	146.165	1.6	3.39	-	-	-	-	-	-	-	-	-	NA	0	NA	0	NA	0
	2519 N1-(3-Aminopropyl)-N1-methylpropane-1,3-diamine	30	C7H19N3	[M+H]+	146.165	0.9	20.42	-	-	-	-	-	-	-	-	-	NA	0	NA	0	NA	0
	2563 N1-(3-Aminopropyl)-N1-methylpropane-1,3-diamine	30	C7H19N3	[M+H]+	146.165	1.6	10.25	-	-	-	-	-	-	-	-	-	NA	0	NA	0	NA	0
	2573 N1-(3-Aminopropyl)-N1-methylpropane-1,3-diamine	31	C7H19N3	[M+H]+	146.165	0.9	7.77	-	-	-	-	-	-	-	-	-	NA	0	NA	0	NA	0
	469 3-Methoxytyramine	0	C9H13NO2	[M+H]+	168.102	1.2	6.64	-	-	-	-	-	-	-	-	-	NA	0	NA	0	NA	0
	500 Tryptamine	0	C10H12N2	[M+H]+	161.107	-2	21.87	-	-	-	-	-	-	-	-	-	NA	0	NA	0	NA	0
	577 Methyldopamine	1	C9H13NO2	[M+H]+	168.102	1.2	6.64	-	-	-	-	-	-	-	-	-	NA	0	NA	0	NA	0
	625 Triethanolamine	1	C6H15NO3	[M+H]+	150.113	0.2	5.77	-	-	-	-	-	-	-	-	-	NA	0	NA	0	NA	0
	914 8-Isoquinoline methanamine (hydrochloride)	1	C11H11N	[M+H]+	158.096	1.7	4.55	-	-	-	-	-	-	-	-	-	NA	0	NA	0	NA	0
	1010 4-Nitrosodiphenylamine	1	C12H10N2O	[M+H]+	199.087	-5	10.49	-	-	-	-	-	-	-	37479	-	NA	0	0.373901	-0.513937	0.373901	-0.513937
	1239 [4-(Aminomethyl)phenyl]methanamine	7	C8H12N2	[M+H-NH3]+	120.081	2.7	0.18	-	-	-	-	-	-	-	-	-	NA	0	NA	0	NA	0
	1509 Cumylamine	16	C9H13N	[M+H-NH3]+	119.085	-15.3	7.88	-	-	-	-	-	-	4483054	-	4161340	NA	0	0.116687	-5.22988	0.116687	-5.22988
	1967 Methenamine	22	C6H12N4	[M+H]+	141.113	0.9	6.36	-	-	-	-	-	-	-	-	-	NA	0	NA	0	NA	0
	2160 Diisopropylethylamine	25	C8H19N	[M+H]+	130.159	2.1	9.79	-	-	-	-	-	-	3738350	-	-	NA	0	0.373901	-0.270978	0.373901	-0.270978
	2199 Norfenfluramine	26	C10H12F3N	[M+H-NH3]+	187.073	-7	12.7	-	-	-	-	-	-	3764175	4043371	3959058	NA	0	1.58e-06	-3.81965	1.58e-06	-3.81965
	2287 Tribenzylamine N-oxide	27	C21H21NO	[M+H]+	304.17	-2.3	16.98	-	-	-	-	-	-	-	-	-	NA	0	NA	0	NA	0
	2310 9-Ethyl-9H-carbazol-3-ylamine	27	C14H14N2	[M+H]+	211.123	-14.1	4.43	-	-	-	-	-	-	-	-	-	NA	0	NA	0	NA	0
	2369 Pheniramine	28	C16H20N2	[M+2H]2+	121.089	-7.4	9.19	-	-	-	-	-	-	-	-	-	NA	0	NA	0	NA	0
	2518 Diisopropylethylamine	30	C8H19N	[M+H]+	130.159	2.1	0.13	-	-	-	-	-	-	-	-	-	NA	0	NA	0	NA	0
	2542 4-Bromo-2,5-dimethoxyphenethylamine	30	C10H14BrNO2	[M+H]+	260.028	0	0	-	-	-	-	-	-	-	-	-	NA	0	NA	0	NA	0
	2561 Histamine	30	C5H9N3	[M+H]+	112.087	4.3	20.36	-	-	-	-	-	-	3639844	1031643	4796016	NA	0	0.0785816	-2.54583	0.0785816	-2.54583
	9 DL-Phenylalanine	0	C9H11NO2	[M-H]-	164.072	-5.5	0.15	-	-	-	-	-	-	-	-	-	NA	0	NA	0	NA	0
	14 1,2-Diamino-2-methylpropane	0	C4H12N2	[M+H-NH3]+	72.0808	11.4	0.14	-	-	-	-	-	-	-	-	-	NA	0	NA	0	NA	0
	25 1,2-Diamino-2-methylpropane	0	C4H12N2	[M+H-NH3]+	72.0808	11.4	12.32	-	-	-	-	-	-	-	-	-	NA	0	NA	0	NA	0
	27 Maltose	0	C12H22O11	[M+H-H2O]+	325.113	-0.1	12.34	-	-	-	-	-	-	2998108	4053244	4034644	NA	0	0.000588466	-3.88568	0.000588466	-3.88568
	42 Ile-Arg	0	C12H25N5O3	[M+H]+	288.203	1	8.66	-	-	-	-	-	-	148831424	158825536	154359776	NA	0	1e-06	-3.798	1e-06	-3.798
	52 1,2-Diamino-2-methylpropane	0	C4H12N2	[M+H-NH3]+	72.0808	11.4	22.8	-	-	-	-	-	-	-	11223486	-	NA	0	0.373901	-0.542364	0.373901	-0.542364
	81 1,2-Diamino-2-methylpropane	0	C4H12N2	[M+H-NH3]+	72.0808	11.4	6.19	-	-	-	-	-	-	-	-	-	NA	0	NA	0	NA	0
	82 Sucrose	0	C12H22O11	[M-H]-	341.109	0.5	12.32	-	-	-	-	-	-	149478928	165928208	136281616	NA	0	8.05e-05	-3.94843	8.05e-05	-3.94843
	92 L-Methionine	0	C5H11NO2S	[M+H]+	150.058	1.2	0.14	-	-	-	-	-	-	-	-	-	NA	0	NA	0	NA	0
	95 N1-Acetylspermidine	0	C9H21N3O	[M+H]+	188.176	0.3	10.79	-	-	-	-	-	-	-	-	-	NA	0	NA	0	NA	0
	108 1,2-Diamino-2-methylpropane	0	C4H12N2	[M+H-NH3]+	72.0808	11.4	3.4	-	-	-	-	-	-	-	-	-	NA	0	NA	0	NA	0
	109 DL-Phenylalanine	0	C9H11NO2	[M+H]+	166.086	0.9	0.14	-	-	-	-	-	-	-	-	-	NA	0	NA	0	NA	0
	120 1,2-Diamino-2-methylpropane	0	C4H12N2	[M+H-NH3]+	72.0808	11.4	26.74	-	-	-	-	-	-	-	12320005	-	NA	0	0.373901	-0.385918	0.373901	-0.385918
	128 Sucrose	0	C12H22O11	[M+H-H2O]+	325.113	-0.1	12.34	-	-	-	-	-	-	2998108	4053244	4034644	NA	0	0.000588348	-3.88671	0.000588348	-3.88671
	131 1,2-Diamino-2-methylpropane	0	C4H12N2	[M+H-NH3]+	72.0808	11.4	29.21	-	-	-	-	-	-	-	13174266	-	NA	0	0.373901	-0.401558	0.373901	-0.401558
	149 N1-Acetylspermidine	0	C9H21N3O	[M+H]+	188.176	1.9	8.02	-	-	-	-	-	-	-	-	-	NA	0	NA	0	NA	0
	157 .gamma.-L-Glu-.epsilon.-L-Lys	0	C11H21N3O5	[M+H]+	276.155	1.1	13.38	-	-	-	-	-	-	39799840	38616180	44093496	NA	0	0.0308319	-0.206199	0.0308319	-0.206199
	159 N1-Acetylspermidine	0	C9H21N3O	[M+H]+	188.176	0.9	13.18	-	-	-	-	-	-	-	2298768	-	NA	0	0.373901	-0.143619	0.373901	-0.143619
	160 Niacinamide	0	C6H6N2O	[M+H]+	123.055	2.5	4.43	-	-	-	-	-	-	90977016	87222456	86879728	NA	0	3.1e-07	-6.06137	3.1e-07	-6.06137
	170 Pyrrolidine	0	C4H9N	[M+H]+	72.0808	11.4	21.78	-	-	-	-	-	-	-	10383801	-	NA	0	0.373901	-0.578289	0.373901	-0.578289
	179 Phthalic anhydride	0	C8H4O3	[M+H]+	149.023	1.9	2.69	-	-	-	-	-	-	-	-	-	NA	0	NA	0	NA	0
	196 Asp Leu Lys	0	C16H30N4O6	[M+H]+	375.224	-0.8	9.65	-	-	-	-	-	-	-	-	-	NA	0	NA	0	NA	0
	217 2-Amino-1-phenylethanol	0	C8H11NO	[M+H-H2O]+	120.081	2.7	0.18	-	-	-	-	-	-	-	-	-	NA	0	NA	0	NA	0
	223 N1-Acetylspermidine	0	C9H21N3O	[M+H]+	188.176	1.4	15.46	-	-	-	-	-	-	-	2117372	-	NA	0	0.373901	-0.276245	0.373901	-0.276245
	236 Adenine	0	C5H5N5	[M+H]+	136.062	0.2	0.16	-	-	-	-	-	-	-	-	-	NA	0	NA	0	NA	0
	243 D-(+)-Trehalose	0	C12H22O11	[M+H-H2O]+	325.113	-0.1	12.34	-	-	-	-	-	-	2998108	4053244	4034644	NA	0	0.000580282	-3.95964	0.000580282	-3.95964
	268 Val-Arg	0	C11H23N5O3	[M+H]+	274.187	0.9	9.98	-	-	-	-	-	-	50209804	47643928	48538700	NA	0	5.69e-07	-3.03066	5.69e-07	-3.03066
	269 Inosine 5'-monophosphate (IMP)	0	C10H13N4O8P	[M-H]-	347.04	-2.1	12.56	-	-	-	-	-	-	1659546	1403597	1095320	NA	0	0.00214298	-2.54541	0.00214298	-2.54541
	276 Phenol, 4-(2-aminoethyl)-	0	C8H11NO	[M+H-NH3]+	121.065	2.5	2.66	-	-	-	-	-	-	-	-	-	NA	0	NA	0	NA	0
	285 L-Arginine	0	C6H14N4O2	[M+H]+	175.119	1.4	8.63	-	-	-	-	-	-	3215437	3391584	2997057	NA	0	2.24e-05	-2.38045	2.24e-05	-2.38045
	293 N1-Acetylspermidine	0	C9H21N3O	[M+H]+	188.176	1.4	5.66	-	-	-	-	-	-	-	-	-	NA	0	NA	0	NA	0
	294 2-Mercaptobenzothiazole	0	C7H5NS2	[M+H]+	167.994	1.1	3.78	-	-	-	-	-	-	-	-	-	NA	0	NA	0	NA	0
	297 Lys Leu Glu	0	C17H32N4O6	[M+H]+	389.24	-0.9	9.9	-	-	-	-	-	-	-	-	-	NA	0	NA	0	NA	0
	347 Deoxycholic acid	0	C24H40O4	[M+H-H2O]+	375.289	-6.1	15.4	-	-	-	-	-	-	-	-	-	NA	0	NA	0	NA	0
	365 5-L-Glutamyl-L-alanine	0	C8H14N2O5	[M-H]-	217.083	-1.8	11.91	-	-	-	-	-	-	3456954	-	3604572	NA	0	0.126708	-0.134045	0.126708	-0.134045
	366 Pyrazinamide	0	C5H5N3O	[M+H]+	124.05	15	4.42	-	-	-	-	-	-	249180	445564	-	NA	0	0.150332	-3.66974	0.150332	-3.66974
	379 Adenine	0	C5H5N5	[M-H]-	134.047	-8.3	0.13	-	-	-	-	-	-	-	-	-	NA	0	NA	0	NA	0
	382 2-Amino-m-cresol	0	C7H9NO	[M+Na]+	146.058	14.8	8.1	-	-	-	-	-	-	-	-	-	NA	0	NA	0	NA	0
	385 13E-Docosenamide	0	C22H43NO	[M+H]+	338.342	-0.4	2.56	-	-	-	-	-	-	-	-	-	NA	0	NA	0	NA	0
	397 Pyrrolidine	0	C4H9N	[M+H]+	72.0808	11.4	26.92	-	-	-	-	-	-	-	12347601	-	NA	0	0.373901	-0.387751	0.373901	-0.387751
	401 N1-Acetylspermidine	0	C9H21N3O	[M+H]+	188.176	0.9	2.69	-	-	-	-	-	-	-	-	-	NA	0	NA	0	NA	0
	419 Glu-Pro	0	C10H16N2O5	[M+H]+	245.113	0	12.05	-	-	-	-	-	-	-	-	-	NA	0	NA	0	NA	0
	420 Phenol, 4-(2-aminoethyl)-	0	C8H11NO	[M+H-NH3]+	121.065	2.5	5.23	-	-	-	-	-	-	-	-	-	NA	0	NA	0	NA	0
	425 His-Pro	0	C11H16N4O3	[M+H-H2O]+	235.119	0.2	0.14	-	-	-	-	-	-	-	-	-	NA	0	NA	0	NA	0
	434 L-Valine	0	C5H11NO2	[M+H]+	118.086	2.9	0.16	-	-	-	-	-	-	-	-	-	NA	0	NA	0	NA	0
	435 Pyrrolidine	0	C4H9N	[M+H]+	72.0808	11.4	24.36	-	-	-	-	-	-	-	28908712	-	NA	0	0.373901	-1.28901	0.373901	-1.28901
	442 DL-Norvaline	0	C5H11NO2	[M+H]+	118.086	2.9	0.16	-	-	-	-	-	-	-	-	-	NA	0	NA	0	NA	0
	456 PyroGlu-Ala	0	C8H12N2O4	[M+H]+	201.087	0.6	12.02	-	-	-	-	-	-	10717419	11264745	11052386	NA	0	3.53e-07	-3.80342	3.53e-07	-3.80342
	493 Agomelatine	0	C15H17NO2	[M+H]+	244.133	-14.8	20.68	-	-	-	-	-	-	92885	-	-	NA	0	0.373901	-1.26794	0.373901	-1.26794
	497 3-O-Methyl-L-DOPA	0	C10H13NO4	[M+H]+	212.092	0	0	-	-	-	-	-	-	-	-	-	NA	0	NA	0	NA	0
	499 L-Norleucine	0	C6H13NO2	[M-H]-	130.087	-8.9	3.71	-	-	-	-	-	-	-	-	-	NA	0	NA	0	NA	0
	504 L-Norleucine	0	C6H13NO2	[M-H]-	130.087	-8.1	0.15	-	-	-	-	-	-	-	-	-	NA	0	NA	0	NA	0
	531 Dehydrocholic acid	1	C24H34O5	[M+H-H2O]+	385.237	14.4	3.23	-	-	-	-	-	-	-	-	-	NA	0	NA	0	NA	0
	545 Pyrrolidine	1	C4H9N	[M+H]+	72.0808	12.8	11.56	-	-	-	-	-	-	-	-	-	NA	0	NA	0	NA	0
	558 DL-Phenylalanine	1	C9H11NO2	[M+H]+	166.086	0.9	3.64	-	-	-	-	-	-	-	-	-	NA	0	NA	0	NA	0
	569 Etiracetam	1	C8H14N2O2	[M+H]+	171.113	0	6.77	-	-	-	-	-	-	-	-	-	NA	0	NA	0	NA	0
	582 DL-Phenylalanine	1	C9H11NO2	[M-H]-	164.072	-4.9	2.38	-	-	-	-	-	-	-	-	-	NA	0	NA	0	NA	0
	618 Etiracetam	1	C8H14N2O2	[M+H]+	171.113	0.6	1.82	-	-	-	-	-	-	-	-	-	NA	0	NA	0	NA	0
	622 L-Arginine	1	C6H14N4O2	[M+H]+	175.119	1.4	25.1	-	-	-	-	-	-	2260638	-	1971903	NA	0	0.135781	-0.368298	0.135781	-0.368298
	631 13Z-Docosenamide	1	C22H43NO	[M+H]+	338.342	-0.4	2.56	-	-	-	-	-	-	-	-	-	NA	0	NA	0	NA	0
	645 SP 600125	1	C14H8N2O	[M-H]-	219.056	4.6	12.89	-	-	-	-	-	-	-	-	-	NA	0	NA	0	NA	0
	661 16,16-Dimethylprostaglandin A2	1	C22H34O4	[M+Na]+	385.235	-10.7	3.28	-	-	-	-	-	-	-	-	-	NA	0	NA	0	NA	0
	664 3-Pyridylacetic acid	1	C7H7NO2	[M+H]+	138.055	-1.9	6.64	-	-	-	-	-	-	-	-	-	NA	0	NA	0	NA	0
	683 d[-Arg-2]KYOTORPHAN	1	C15H23N5O4	[M+H]+	338.182	-0.2	10.59	-	-	-	-	-	-	1619517	1794600	1495599	NA	0	0.000141575	-2.02465	0.000141575	-2.02465
	687 4-Hydroxybenzaldehyde	1	C7H6O2	[M-H]-	121.029	-9.1	0.13	-	-	-	-	-	-	-	-	-	NA	0	NA	0	NA	0
	713 CHRYSAROBIN	1	C15H12O3	[M+H]+	241.086	-15	11.24	-	-	-	-	-	-	554150	-	2553184	NA	0	0.259531	-4.46683	0.259531	-4.46683
	715 D-Proline	1	C5H9NO2	[M+H]+	116.071	2.5	0.16	-	-	-	-	-	-	-	-	-	NA	0	NA	0	NA	0
	737 Harmine	1	C13H12N2O	[M+H]+	213.102	0	0	-	-	-	-	-	-	-	-	-	NA	0	NA	0	NA	0
	744 3-Oxo-1,8-octanedicarboxylic acid	1	C10H16O5	[M+H-H2O]+	199.096	0.1	3.97	-	-	-	-	-	-	-	-	-	NA	0	NA	0	NA	0
	752 ALPHA,BETA-TREHALOSE	1	C12H22O11	[M+Na]+	365.105	-1.2	12.25	-	-	-	-	-	-	-	-	1275211	NA	0	0.373901	-0.0523225	0.373901	-0.0523225
	754 Cytosine	1	C4H5N3O	[M+H]+	112.05	4.1	0.14	-	-	-	-	-	-	-	-	-	NA	0	NA	0	NA	0
	763 L-Proline	1	C5H9NO2	[M+H]+	116.071	2.5	0.16	-	-	-	-	-	-	-	-	-	NA	0	NA	0	NA	0
	768 Methyldopa	1	C10H13NO4	[M+H]+	212.092	0	0	-	-	-	-	-	-	-	-	-	NA	0	NA	0	NA	0
	775 p-Fluoro-L-phenylalanine	1	C9H10FNO2	[M+H]+	184.077	-14.3	9.42	-	-	-	-	-	-	-	-	-	NA	0	NA	0	NA	0
	829 Lactulose	1	C12H22O11	[2M-H]-	683.225	-2.3	12.32	-	-	-	-	-	-	4033601	5474256	3602202	NA	0	0.0015824	-6.44886	0.0015824	-6.44886
	833 Arg-Thr	1	C10H21N5O4	[M+H]+	276.167	-0.5	7.92	-	-	-	-	-	-	-	-	-	NA	0	NA	0	NA	0
	835 Kavain, DL-	1	C14H14O3	[M+H-H2O]+	213.091	12.6	13.08	-	-	-	-	-	-	-	-	-	NA	0	NA	0	NA	0
	836 Kavain, DL-	1	C14H14O3	[M+H-H2O]+	213.091	15	18.84	-	-	-	-	-	-	-	-	-	NA	0	NA	0	NA	0
	839 1,4,6-Trimethylnaphthalene	1	C13H14	[M+H]+	171.117	0	0	-	-	-	-	-	-	-	-	-	NA	0	NA	0	NA	0
	840 Kavain, DL-	1	C14H14O3	[M+H-H2O]+	213.091	8.4	3.33	-	-	-	-	-	-	-	-	-	NA	0	NA	0	NA	0
	854 Kavain, DL-	1	C14H14O3	[M+H-H2O]+	213.091	4.2	10.41	-	-	-	-	-	-	-	-	-	NA	0	NA	0	NA	0
	859 Sarcosine	1	C3H7NO2	[M-H]-	88.0404	-12.5	1.16	-	-	-	-	-	-	-	-	-	NA	0	NA	0	NA	0
	866 Ethionamide	1	C8H10N2S	[M-H]-	165.049	-4.8	2.94	-	-	-	-	-	-	-	-	-	NA	0	NA	0	NA	0
	868 Adenosine	1	C10H13N5O4	[M+H]+	268.104	1	20.68	-	-	-	-	-	-	6972240	177373	204905	NA	0	0.357427	-4.5776	0.357427	-4.5776
	883 Melatonin	1	C13H16N2O2	[M+H]+	233.129	-14.4	14.32	-	-	-	-	-	-	-	-	181024	NA	0	0.373901	-2.46585	0.373901	-2.46585
	895 Adenosine	1	C10H13N5O4	[M+H]+	268.104	1	23.21	-	-	-	-	-	-	1073119	-	136720	NA	0	0.353025	-2.06422	0.353025	-2.06422
	898 D-Lactic acid	1	C3H6O3	[M-H]-	89.0244	-12.6	0.08	-	-	-	-	-	-	-	-	-	NA	0	NA	0	NA	0
	899 Pyrrolidine	1	C4H9N	[M+H]+	72.0808	11.4	29.21	-	-	-	-	-	-	-	13174266	-	NA	0	0.373901	-0.402497	0.373901	-0.402497
	903 2-Phosphonobutyric acid	1	C4H9O5P	[M+H-H2O]+	151.016	0	0	-	-	-	-	-	-	-	-	-	NA	0	NA	0	NA	0
	910 Diethyl phthalate	1	C12H14O4	[M+H]+	223.096	1	2.69	-	-	-	-	-	-	-	-	-	NA	0	NA	0	NA	0
	927 tert-butyl p-Toluate	1	C12H16O2	[M-H]-	191.108	-0.3	10.68	-	-	-	-	-	-	-	-	-	NA	0	NA	0	NA	0
	944 Cytidine 5'-monophosphate	1	C9H14N3O8P	[M+H]+	324.059	0.2	12.88	-	-	-	-	-	-	1204654	1278186	1240301	NA	0	1.37e-06	-2.19408	1.37e-06	-2.19408
	955 2,2'-Diaminodiphenyldisulfide	1	C12H12N2S2	[M+H]+	249.052	0.5	12.53	-	-	-	-	-	-	-	-	-	NA	0	NA	0	NA	0
	967 N-Methyl-.alpha.-aminoisobutyric acid	1	C5H11NO2	[M+H]+	118.086	3.8	1.32	-	-	-	-	-	-	-	-	-	NA	0	NA	0	NA	0
	976 Methyldopa	1	C10H13NO4	[M+H]+	212.092	14.9	11.51	-	-	-	-	-	-	-	-	-	NA	0	NA	0	NA	0
	984 L-Lysine	1	C6H14N2O2	[M+H-NH3]+	130.086	2.6	0.14	-	-	-	-	-	-	-	-	-	NA	0	NA	0	NA	0
	985 Ethanol, 2,2'-oxybis-	1	C4H10O3	[M+H-H2O]+	89.0597	6.7	11.53	-	-	-	-	-	-	-	-	-	NA	0	NA	0	NA	0
	991 His Gln	1	C11H17N5O4	[M+H]+	284.135	-0.5	9.21	-	-	-	-	-	-	-	-	-	NA	0	NA	0	NA	0
	998 Lactulose	1	C12H22O11	[M+NH4]+	360.15	0.2	12.34	-	-	-	-	-	-	38126316	48306216	47352176	NA	0	0.000208171	-4.03662	0.000208171	-4.03662
	1015 Phthalic anhydride	1	C8H4O3	[M+H]+	149.023	0.5	10.05	-	-	-	-	-	-	-	-	-	NA	0	NA	0	NA	0
	1019 .gamma.-Aminobutyric acid	1	C4H9NO2	[M+H]+	104.071	4.8	0.14	-	-	-	-	-	-	-	-	-	NA	0	NA	0	NA	0
	1049 Methyldopa	1	C10H13NO4	[M+H]+	212.092	0	0	-	-	-	-	-	-	-	-	-	NA	0	NA	0	NA	0
	1057 Gly Ala His	1	C11H17N5O4	[M+H]+	284.135	-0.5	9.21	-	-	-	-	-	-	-	-	-	NA	0	NA	0	NA	0
	1064 Betaine aldehyde cation	1	C5H12NO	[Cat+H2O]+	120.102	1.6	7.82	-	-	-	-	-	-	-	-	-	NA	0	NA	0	NA	0
	1071 5-APB	1	C11H13NO	[M+H]+	176.107	2.9	19.42	-	-	-	-	-	-	-	-	-	NA	0	NA	0	NA	0
	1089 6-Maleimidocaproic acid	2	C10H13NO4	[M+Na]+	234.074	14.2	29.51	-	-	-	-	-	-	-	-	-	NA	0	NA	0	NA	0
	1092 6-Maleimidocaproic acid	2	C10H13NO4	[M+Na]+	234.074	14.6	27.18	-	-	-	-	-	-	-	-	-	NA	0	NA	0	NA	0
	1095 6-Maleimidocaproic acid	2	C10H13NO4	[M+Na]+	234.074	14.2	23.74	-	-	-	-	-	-	-	-	-	NA	0	NA	0	NA	0
	1098 6-Maleimidocaproic acid	2	C10H13NO4	[M+Na]+	234.074	14.6	21.63	-	-	-	-	-	-	-	-	-	NA	0	NA	0	NA	0
	1100 Adenine	2	C5H5N5	[M+H]+	136.062	2.4	20.68	-	-	-	-	-	-	6619353	-	-	NA	0	0.373901	-2.6004	0.373901	-2.6004
	1101 Desomorphine	2	C17H21NO2	[M+H]+	272.164	-4.4	19.33	-	-	-	-	-	-	20438	24643	-	NA	0	0.128791	-0.782465	0.128791	-0.782465
	1102 6-Maleimidocaproic acid	2	C10H13NO4	[M+Na]+	234.074	14.6	19.36	-	-	-	-	-	-	-	-	-	NA	0	NA	0	NA	0
	1109 6-Maleimidocaproic acid	2	C10H13NO4	[M+Na]+	234.074	14.2	16.73	-	-	-	-	-	-	-	-	-	NA	0	NA	0	NA	0
	1115 6-Maleimidocaproic acid	2	C10H13NO4	[M+Na]+	234.074	14.6	14.17	-	-	-	-	-	-	-	-	-	NA	0	NA	0	NA	0
	1121 Hydromorphone	2	C17H19NO3	[M+H]+	286.144	0	0	-	-	-	-	-	-	-	-	-	NA	0	NA	0	NA	0
	1124 Adenine	3	C5H5N5	[M+H]+	136.062	14.9	11.51	-	-	-	-	-	-	520329	-	-	NA	0	0.373901	-0.184593	0.373901	-0.184593
	1132 6-Maleimidocaproic acid	3	C10H13NO4	[M+Na]+	234.074	14.6	10.32	-	-	-	-	-	-	-	-	-	NA	0	NA	0	NA	0
	1136 Embelin	3	C17H26O4	[M-H]-	293.176	-14.1	9.4	-	-	-	-	-	-	-	-	-	NA	0	NA	0	NA	0
	1143 N-Tris(hydroxymethyl)methyl-4-aminobutanesulfonic acid	4	C8H19NO6S	[M-H]-	256.086	-4	7.68	-	-	-	-	-	-	-	-	-	NA	0	NA	0	NA	0
	1151 L-Isoleucine	4	C6H13NO2	[M-H]-	130.087	-8.1	6.55	-	-	-	-	-	-	-	-	-	NA	0	NA	0	NA	0
	1158 Dimethylglycine	4	C4H9NO2	[M-H]-	102.056	-12.3	4.28	-	-	-	-	-	-	-	-	-	NA	0	NA	0	NA	0
	1160 6-Maleimidocaproic acid	4	C10H13NO4	[M+Na]+	234.074	14.6	3.75	-	-	-	-	-	-	-	-	-	NA	0	NA	0	NA	0
	1162 L-Isoleucine	5	C6H13NO2	[M-H]-	130.087	-8.9	3.71	-	-	-	-	-	-	-	-	-	NA	0	NA	0	NA	0
	1167 Mebendazole metabolite (2-Amino-5-benzoylbenzimidazole)	5	C14H11N3O	[M-H]-	236.083	-13.3	2.85	-	-	-	-	-	-	-	-	-	NA	0	NA	0	NA	0
	1168 Embelin	5	C17H26O4	[M-H]-	293.176	-0.1	2.68	-	-	-	-	-	-	-	-	-	NA	0	NA	0	NA	0
	1169 6-Maleimidocaproic acid	5	C10H13NO4	[M+Na]+	234.074	14.6	1.96	-	-	-	-	-	-	-	-	-	NA	0	NA	0	NA	0
	1170 L-Lysine	5	C6H14N2O2	[M-H]-	145.098	-7.2	0.12	-	-	-	-	-	-	-	-	-	NA	0	NA	0	NA	0
	1171 2-Ketohexanoic acid	5	C6H10O3	[M-H]-	129.056	-7.1	0.08	-	-	-	-	-	-	-	-	-	NA	0	NA	0	NA	0
	1172 L-Isoleucine	5	C6H13NO2	[M-H]-	130.087	-8.1	0.15	-	-	-	-	-	-	-	-	-	NA	0	NA	0	NA	0
	1175 Lovastatin hydroxy acid	5	C24H38O6	[M+Na]+	445.256	-15	5.68	-	-	-	-	-	-	-	-	-	NA	0	NA	0	NA	0
	1186 Bufalin	5	C24H34O4	[M+H]+	387.253	-9	10.79	-	-	-	-	-	-	-	-	-	NA	0	NA	0	NA	0
	1190 trans-Dehydroandrosterone	5	C19H28O2	[M-H]-	287.202	-10.6	8.61	-	-	-	-	-	-	-	-	-	NA	0	NA	0	NA	0
	1197 Nonanoic acid	5	C9H18O2	[M-H]-	157.123	-6.4	2.87	-	-	-	-	-	-	-	-	-	NA	0	NA	0	NA	0
	1201 11-Deoxy-16,16-dimethylprostaglandin E2	5	C22H36O4	[M+Na]+	387.251	3.1	10.32	-	-	-	-	-	-	-	-	62973	NA	0	0.373901	-1.46768	0.373901	-1.46768
	1202 N-Acetylneuraminic Acid, 2,3-Dehydro-2-deoxy-	5	C11H17NO8	[M+Na]+	314.085	0	0	-	-	-	-	-	-	-	-	-	NA	0	NA	0	NA	0
	1205 Harmine	6	C13H12N2O	[M+H]+	213.102	0	0	-	-	-	-	-	-	-	-	-	NA	0	NA	0	NA	0
	1212 3-Amino-4-hydroxybiphenyl	6	C12H11NO	[M-H]-	184.077	-0.5	7.16	-	-	-	-	-	-	-	-	-	NA	0	NA	0	NA	0
	1214 R-4-benzyl-3-((R)-3-hydroxy-2,2-dimethyloctanoyl)-5,5-dimethyloxazolidin-2-one	6	C22H33NO4	[M+Na]+	398.23	-14.3	6.13	-	-	-	-	-	-	-	-	-	NA	0	NA	0	NA	0
	1216 Linoleic Acid-d4	6	C18H28D4O2	[M-H]-	283.256	6.5	2.49	-	-	-	-	-	-	-	-	-	NA	0	NA	0	NA	0
	1217 TRIPTOPHENOLIDE	6	C20H24O3	[M-H]-	311.165	11.3	2.53	-	-	-	-	-	-	-	-	-	NA	0	NA	0	NA	0
	1238 CYCLOLEUCINE	7	C6H11NO2	[M+H]+	130.086	2.6	0.14	-	-	-	-	-	-	-	-	-	NA	0	NA	0	NA	0
	1240 Harmine	7	C13H12N2O	[M+H]+	213.102	0	0	-	-	-	-	-	-	-	-	-	NA	0	NA	0	NA	0
	1252 3-O-Methyl-L-DOPA	7	C10H13NO4	[M+H]+	212.092	14.9	11.51	-	-	-	-	-	-	-	-	-	NA	0	NA	0	NA	0
	1254 Adenine	7	C5H5N5	[M+H]+	136.062	0.9	2.56	-	-	-	-	-	-	-	-	-	NA	0	NA	0	NA	0
	1255 3-O-Methyl-L-DOPA	7	C10H13NO4	[M+H]+	212.092	14.9	25.17	-	-	-	-	-	-	-	-	-	NA	0	NA	0	NA	0
	1257 KOPARIN 2'-METHYL ETHER	7	C17H14O6	[M-H]-	313.072	14.5	9.24	-	-	-	-	-	-	-	-	-	NA	0	NA	0	NA	0
	1264 Harmine	7	C13H12N2O	[M+H]+	213.102	0	0	-	-	-	-	-	-	-	-	-	NA	0	NA	0	NA	0
	1267 Atenolol	8	C14H22N2O3	[M+H]+	267.17	-3.1	17.44	-	-	-	-	-	-	-	-	29922	NA	0	0.373901	-0.111329	0.373901	-0.111329
	1281 Hydromorphone	9	C17H19NO3	[M+H]+	286.144	-14.6	4.22	-	-	-	-	-	-	-	-	-	NA	0	NA	0	NA	0
	1285 o-Methylbenzhydrol	9	C14H14O	[M+H-H2O]+	181.101	-8.7	3.58	-	-	-	-	-	-	-	-	-	NA	0	NA	0	NA	0
	1290 HA-1077	9	C14H17N3O2S	[M+H]+	292.111	12.6	10.62	-	-	-	-	-	-	-	-	35743	NA	0	0.373901	-0.893828	0.373901	-0.893828
	1296 Suberic acid	10	C8H14O4	[M+H-H2O]+	157.086	-1.4	11.18	-	-	-	-	-	-	-	-	-	NA	0	NA	0	NA	0
	1307 L-Methionine	10	C5H11NO2S	[M+H-NH3]+	133.032	0.9	0.24	-	-	-	-	-	-	-	-	-	NA	0	NA	0	NA	0
	1318 Lauric acid	11	C12H24O2	[M-H]-	199.17	-2.8	2.71	-	-	-	-	-	-	-	-	-	NA	0	NA	0	NA	0
	1320 D-Proline	11	C5H9NO2	[M-H]-	114.056	-10.1	0.15	-	-	-	-	-	-	-	-	-	NA	0	NA	0	NA	0
	1340 Aminoguanidine	11	CH6N4	[M+H]+	75.0665	0	0	-	-	-	-	-	-	-	-	-	NA	0	NA	0	NA	0
	1342 L-Leucine	11	C6H13NO2	[M+H]+	132.102	1.5	0.14	-	-	-	-	-	-	-	-	-	NA	0	NA	0	NA	0
	1346 Sarcosine	12	C3H7NO2	[M-H]-	88.0404	-12.5	3.68	-	-	-	-	-	-	-	-	-	NA	0	NA	0	NA	0
	1347 2-Aminoisobutyric acid	12	C4H9NO2	[M+H]+	104.071	4.8	0.14	-	-	-	-	-	-	-	-	-	NA	0	NA	0	NA	0
	1348 L-Valine	12	C5H11NO2	[M-H]-	116.072	-9.5	0.15	-	-	-	-	-	-	-	-	-	NA	0	NA	0	NA	0
	1353 SU 5416	12	C15H14N2O	[M+H]+	239.118	-15	6.78	-	-	-	-	-	-	-	-	-	NA	0	NA	0	NA	0
	1356 Trichostatin A	12	C17H22N2O3	[M-H]-	301.156	-7.9	12.63	-	-	-	-	-	-	-	19002	-	NA	0	0.373901	-0.271241	0.373901	-0.271241
	1360 Pyrimethanil	12	C12H13N3	[M+H]+	200.118	-0.1	4.36	-	-	-	-	-	-	-	-	-	NA	0	NA	0	NA	0
	1381 3-Methylindole	13	C9H9N	[M-H]-	130.066	12.9	0.15	-	-	-	-	-	-	-	-	-	NA	0	NA	0	NA	0
	1383 4-Ethoxycoumarin	13	C11H10O3	[M+H]+	191.07	0.1	19.31	-	-	-	-	-	-	-	-	-	NA	0	NA	0	NA	0
	1392 Spermidine	14	C7H19N3	[M+H]+	146.165	0.9	10.84	-	-	-	-	-	-	-	-	-	NA	0	NA	0	NA	0
	1395 CAY10572	14	C12H11N3O	[M+H]+	214.097	1.9	6.7	-	-	-	-	-	-	-	-	-	NA	0	NA	0	NA	0
	1396 IM-54	14	C19H23N3O2	[M+H]+	326.186	-11.7	5.82	-	-	-	-	-	-	-	163175	-	NA	0	0.373901	-2.61019	0.373901	-2.61019
	1398 Propiolic acid	14	C3H2O2	[M-H]-	68.9982	0	0	-	-	-	-	-	-	-	-	-	NA	0	NA	0	NA	0
	1399 Aminomalonic acid	14	C3H5NO4	[M-H]-	118.015	0	0	-	-	-	-	-	-	-	-	-	NA	0	NA	0	NA	0
	1404 CAY10572	14	C12H11N3O	[M+H]+	214.097	6.1	8.96	-	-	-	-	-	-	-	-	-	NA	0	NA	0	NA	0
	1409 .beta.-Alanine	14	C3H7NO2	[M+H]+	90.055	7.2	0.21	-	-	-	-	-	-	-	-	-	NA	0	NA	0	NA	0
	1416 Methyldopa	14	C10H13NO4	[M+H]+	212.092	0	0	-	-	-	-	-	-	-	-	-	NA	0	NA	0	NA	0
	1417 Thiazolidine-2-carboxylic acid	14	C4H7NO2S	[M+H]+	134.027	0	0	-	-	-	-	-	-	-	-	-	NA	0	NA	0	NA	0
	1422 2-Hydroxyestradiol	14	C18H24O3	[M+H-H2O]+	271.169	-9.4	7.36	-	-	-	-	-	-	-	-	-	NA	0	NA	0	NA	0
	1423 Flutamide	14	C11H11F3N2O3	[M-H]-	275.065	14.9	6.84	-	-	-	-	-	-	-	-	-	NA	0	NA	0	NA	0
	1425 2-methyl-1,3-Cyclohexanedione	14	C7H10O2	[M+H]+	127.075	0.3	0.21	-	-	-	-	-	-	-	-	-	NA	0	NA	0	NA	0
	1426 1,2-Diamino-2-methylpropane	14	C4H12N2	[M+H]+	89.1073	8.7	27.5	-	-	-	-	-	-	-	4710930	-	NA	0	0.373901	-0.492186	0.373901	-0.492186
	1427 Spermidine	14	C7H19N3	[M+H]+	146.165	1.6	15.75	-	-	-	-	-	-	-	-	-	NA	0	NA	0	NA	0
	1454 N.alpha.-Acetyl-L-lysine	15	C8H16N2O3	[M+H-H2O]+	171.113	0.6	8.12	-	-	-	-	-	-	-	-	-	NA	0	NA	0	NA	0
	1466 Glycine	15	C2H5NO2	[M-H]-	74.0248	-15.6	0.17	-	-	-	-	-	-	-	-	-	NA	0	NA	0	NA	0
	1467 1,2-Diamino-2-methylpropane	15	C4H12N2	[M+H]+	89.1073	7.6	24.85	-	-	-	-	-	-	-	6872044	-	NA	0	0.373901	-0.711752	0.373901	-0.711752
	1474 3-O-Methyl-L-DOPA	15	C10H13NO4	[M+H]+	212.092	14.9	13.38	-	-	-	-	-	-	-	-	-	NA	0	NA	0	NA	0
	1477 4-Ethynylaniline	15	C8H7N	[M-H]-	116.051	-15.3	0.17	-	-	-	-	-	-	-	-	-	NA	0	NA	0	NA	0
	1492 Eflornithine	15	C6H12F2N2O2	[M+H-NH3]+	166.067	-13.3	9.17	-	-	-	-	-	-	-	-	-	NA	0	NA	0	NA	0
	1514 S-Lactoylglutathione	16	C13H21N3O8S	[M-H]-	378.098	0	0	-	-	-	-	-	-	-	-	-	NA	0	NA	0	NA	0
	1522 N.alpha.-Acetyl-L-lysine	16	C8H16N2O3	[M+H-H2O]+	171.113	0.6	3.55	-	-	-	-	-	-	-	-	-	NA	0	NA	0	NA	0
	1523 L-Lysine	16	C6H14N2O2	[M+H]+	147.113	0.6	0.14	-	-	-	-	-	-	-	-	-	NA	0	NA	0	NA	0
	1524 Uracil	16	C4H4N2O2	[M-H]-	111.02	-9.9	0.15	-	-	-	-	-	-	-	-	-	NA	0	NA	0	NA	0
	1535 cis-3-Hydroxy-DL-proline	16	C5H9NO3	[M-H]-	130.051	2.6	0.17	-	-	-	-	-	-	-	-	-	NA	0	NA	0	NA	0
	1538 Etiracetam	16	C8H14N2O2	[M+H]+	171.113	0	9.51	-	-	-	-	-	-	-	-	-	NA	0	NA	0	NA	0
	1539 L-Valine	16	C5H11NO2	[M-H]-	116.072	-9.5	2.52	-	-	-	-	-	-	-	-	-	NA	0	NA	0	NA	0
	1543 N.alpha.-Acetyl-L-lysine	16	C8H16N2O3	[M+H-H2O]+	171.113	0.6	14.76	-	-	-	-	-	-	-	-	-	NA	0	NA	0	NA	0
	1547 N.alpha.-Acetyl-L-lysine	16	C8H16N2O3	[M+H-H2O]+	171.113	0.6	5.86	-	-	-	-	-	-	-	-	-	NA	0	NA	0	NA	0
	1548 Phenylacetaldehyde	16	C8H8O	[M+H-H2O]+	103.054	4.6	0.14	-	-	-	-	-	-	-	-	-	NA	0	NA	0	NA	0
	1554 CYCLOCREATINE	16	C5H9N3O2	[M+H]+	144.077	0.3	6.45	-	-	-	-	-	-	-	-	-	NA	0	NA	0	NA	0
	1560 CAY10498	16	C18H20N6	[M+H]+	321.182	-1	19.94	-	-	-	-	-	-	-	-	-	NA	0	NA	0	NA	0
	1565 trans-Resveratrol-d4	16	C14H12O3	[M-H]-	227.071	-14.8	10.34	-	-	-	-	-	-	-	31906	-	NA	0	0.373901	-0.790939	0.373901	-0.790939
	1566 L-Isoleucine	16	C6H13NO2	[M+H]+	132.102	1.5	0.14	-	-	-	-	-	-	-	-	-	NA	0	NA	0	NA	0
	1568 XAV939	16	C14H11F3N2OS	[M-H]-	311.047	0	0	-	-	-	-	-	-	-	-	-	NA	0	NA	0	NA	0
	1573 HU-331	16	C21H28O3	[M-H]-	327.197	-13.7	2.61	-	-	-	-	-	-	-	-	-	NA	0	NA	0	NA	0
	1574 L-Valine	16	C5H11NO2	[M+H]+	118.086	3.8	2.56	-	-	-	-	-	-	-	-	-	NA	0	NA	0	NA	0
	1576 CAY10574	16	C9H10N6O	[M+H]+	219.099	14.7	19.55	-	-	-	-	-	-	-	-	-	NA	0	NA	0	NA	0
	1581 Glycine	17	C2H5NO2	[M-H]-	74.0248	-15.6	6.21	-	-	-	-	-	-	-	-	-	NA	0	NA	0	NA	0
	1584 Perchloric acid	17	ClHO4	[M-H]-	98.9491	-8.7	14.74	-	-	-	-	-	-	13186	11437	-	NA	0	0.169675	-0.206768	0.169675	-0.206768
	1585 3-Hydroxy-6,3',4'-trimethoxyflavone	17	C18H16O6	[M-H]-	327.087	0	0	-	-	-	-	-	-	-	-	-	NA	0	NA	0	NA	0
	1593 2,2'-Thiodiethanol	17	C4H10O2S	[M+H]+	123.047	-12.4	9.2	-	-	-	-	-	-	-	-	-	NA	0	NA	0	NA	0
	1595 1-Naphthaldehyde	17	C11H8O	[M+H]+	157.065	-0.6	8.03	-	-	-	-	-	-	-	-	-	NA	0	NA	0	NA	0
	1596 Benzimidazole	17	C7H6N2	[M+H]+	119.06	2.7	6.67	-	-	-	-	-	-	-	-	-	NA	0	NA	0	NA	0
	1600 1,2-Benzenedicarboxylic acid	17	C8H6O4	[M+H-H2O]+	149.023	0.5	10.05	-	-	-	-	-	-	-	-	-	NA	0	NA	0	NA	0
	1606 Iminodiacetic acid	17	C4H7NO4	[M+H]+	134.045	-2.9	8.22	-	-	-	-	-	-	-	-	-	NA	0	NA	0	NA	0
	1617 L-Valine	17	C5H11NO2	[M-H]-	116.072	-9.5	5.09	-	-	-	-	-	-	-	-	-	NA	0	NA	0	NA	0
	1621 L-Methionine	17	C5H11NO2S	[M-H]-	148.044	-6.6	0.17	-	-	-	-	-	-	-	-	-	NA	0	NA	0	NA	0
	1623 Dipicolinic acid	17	C7H5NO4	[M+H-H2O]+	150.019	0	0	-	-	-	-	-	-	-	-	-	NA	0	NA	0	NA	0
	1631 Metamitron	17	C10H10N4O	[M+H]+	203.093	5.7	9.88	-	-	-	-	-	-	-	-	41608	NA	0	0.373901	-0.811244	0.373901	-0.811244
	1645 PIROMIDIC ACID	18	C14H16N4O3	[M+H]+	289.13	-7.3	18.51	-	-	-	-	-	-	-	-	-	NA	0	NA	0	NA	0
	1650 5-Aminolevulinic acid	18	C5H9NO3	[M-H]-	130.051	2.6	0.17	-	-	-	-	-	-	-	-	-	NA	0	NA	0	NA	0
	1657 1,2-Diamino-2-methylpropane	18	C4H12N2	[M+H]+	89.1073	8.7	6.81	-	-	-	-	-	-	-	-	-	NA	0	NA	0	NA	0
	1658 L-Leucine	18	C6H13NO2	[M+H]+	132.102	1.5	3.75	-	-	-	-	-	-	-	-	-	NA	0	NA	0	NA	0
	1659 CAY10572	18	C12H11N3O	[M+H]+	214.097	6.6	3.37	-	-	-	-	-	-	-	-	-	NA	0	NA	0	NA	0
	1663 Tyr-Val-Lys	18	C20H32N4O5	[M+2H]2+	205.126	-14.7	10.97	-	-	-	-	-	-	-	-	-	NA	0	NA	0	NA	0
	1664 2-(3-pyridyl)-Benzimidazole	18	C12H9N3	[M+H]+	196.087	0.4	7.42	-	-	-	-	-	-	-	-	-	NA	0	NA	0	NA	0
	1665 Benzhydrol	18	C13H12O	[M+H-H2O]+	167.085	10.6	4.15	-	-	-	-	-	-	-	-	-	NA	0	NA	0	NA	0
	1666 1,2-Diamino-2-methylpropane	18	C4H12N2	[M+H]+	89.1073	7.6	0.14	-	-	-	-	-	-	-	-	-	NA	0	NA	0	NA	0
	1670 Thymophthalein	18	C28H30O4	[M+H]+	431.222	-14.8	9.8	-	-	-	-	-	-	-	-	-	NA	0	NA	0	NA	0
	1673 N-(3-Indolylacetyl)-L-isoleucine	18	C16H20N2O3	[M-H]-	287.14	3.1	13.49	-	-	-	-	-	-	37759	-	-	NA	0	0.373901	-0.90116	0.373901	-0.90116
	1679 Tetramethylpyrazine	18	C8H12N2	[M+H]+	137.107	-0.9	19.35	-	-	-	-	-	-	-	-	-	NA	0	NA	0	NA	0
	1689 2-(1h-1,2,4-triazol-5-yl)-1h-isoindole-1,3(2h)-dione	18	C10H6N4O2	[M+H]+	215.056	-0.7	5.25	-	-	-	-	-	-	-	-	-	NA	0	NA	0	NA	0
	1694 Spermidine	18	C7H19N3	[M+H]+	146.165	0.9	18.3	-	-	-	-	-	-	-	-	-	NA	0	NA	0	NA	0
	1701 Etiracetam	18	C8H14N2O2	[M+H]+	171.113	0	4.64	-	-	-	-	-	-	-	-	-	NA	0	NA	0	NA	0
	1703 1,2-Diamino-2-methylpropane	18	C4H12N2	[M+H]+	89.1073	7.6	17.43	-	-	-	-	-	-	-	1078821	-	NA	0	0.373901	-0.0925629	0.373901	-0.0925629
	1711 L-Valine	18	C5H11NO2	[M+H]+	118.086	3.8	6.53	-	-	-	-	-	-	-	-	-	NA	0	NA	0	NA	0
	1714 Methyldopa	18	C10H13NO4	[M+H]+	212.092	0	0	-	-	-	-	-	-	-	-	-	NA	0	NA	0	NA	0
	1724 L-Phenylalanine	18	C9H11NO2	[M+H]+	166.086	1.5	3.9	-	-	-	-	-	-	-	-	-	NA	0	NA	0	NA	0
	1736 1,2-Diamino-2-methylpropane	18	C4H12N2	[M+H]+	89.1073	8.7	21.41	-	-	-	-	-	-	-	2614625	-	NA	0	0.373901	-0.506176	0.373901	-0.506176
	1741 DEA	18	C4H11N	[M+H]+	74.0964	11.8	17.98	-	-	-	-	-	-	-	-	-	NA	0	NA	0	NA	0
	1747 Phenol, o-amino-	19	C6H7NO	[M+H-H2O]+	92.0495	5.7	12.63	-	-	-	-	-	-	-	-	-	NA	0	NA	0	NA	0
	1752 Benzamidine	19	C7H8N2	[M+H]+	121.076	1.5	0.14	-	-	-	-	-	-	-	-	-	NA	0	NA	0	NA	0
	1754 1,2-Diamino-2-methylpropane	19	C4H12N2	[M+H]+	89.1073	7.6	9.32	-	-	-	-	-	-	-	-	-	NA	0	NA	0	NA	0
	1763 Prostaglandin I3	19	C20H30O5	[M-H-H2O]-	331.192	0	0	-	-	-	-	-	-	-	-	-	NA	0	NA	0	NA	0
	1769 Sarcosine	19	C3H7NO2	[M+H]+	90.055	7.2	0.21	-	-	-	-	-	-	-	-	-	NA	0	NA	0	NA	0
	1770 L-Isoleucine	19	C6H13NO2	[M+H]+	132.102	1.5	0.14	-	-	-	-	-	-	-	-	-	NA	0	NA	0	NA	0
	1771 Tetramethylammonium cation	19	C4H12N	[Cat]+	74.0964	11.8	17.26	-	-	-	-	-	-	-	-	-	NA	0	NA	0	NA	0
	1776 Asn-Pro	19	C9H15N3O4	[M+H-H2O]+	212.103	-0.3	0.24	-	-	-	-	-	-	-	-	-	NA	0	NA	0	NA	0
	1782 Spermidine	19	C7H19N3	[M+H]+	146.165	1.6	26.25	-	-	-	-	-	-	-	-	-	NA	0	NA	0	NA	0
	1786 Methyldopa	19	C10H13NO4	[M+H]+	212.092	0	0	-	-	-	-	-	-	-	-	-	NA	0	NA	0	NA	0
	1797 Methyldopa	19	C10H13NO4	[M+H]+	212.092	14.9	9.34	-	-	-	-	-	-	-	-	-	NA	0	NA	0	NA	0
	1802 Glu-Thr-Arg	19	C15H28N6O7	[M+2H]2+	203.108	6.1	11.82	-	-	-	-	-	-	-	-	-	NA	0	NA	0	NA	0
	1804 Methyldopa	19	C10H13NO4	[M+H]+	212.092	0	0	-	-	-	-	-	-	-	-	-	NA	0	NA	0	NA	0
	1827 Methyldopa	20	C10H13NO4	[M+H]+	212.092	0	0	-	-	-	-	-	-	-	-	-	NA	0	NA	0	NA	0
	1828 DL-Norvaline	20	C5H11NO2	[M+H]+	118.086	2.9	6.22	-	-	-	-	-	-	-	-	-	NA	0	NA	0	NA	0
	1830 L-Homocitrulline	20	C7H15N3O3	[M+Na]+	212.101	0	0	-	-	-	-	-	-	-	-	-	NA	0	NA	0	NA	0
	1837 Spermidine	20	C7H19N3	[M+H]+	146.165	0.9	23.55	-	-	-	-	-	-	-	-	-	NA	0	NA	0	NA	0
	1841 PD 173074	20	C28H41N7O3	[M+H]+	524.334	0	0	-	-	-	-	-	-	-	-	-	NA	0	NA	0	NA	0
	1849 9-Aminoacridine	20	C13H10N2	[M+H]+	195.092	-15.2	7.13	-	-	-	-	-	-	-	-	-	NA	0	NA	0	NA	0
	1850 (R)-(+)-2-Pyrrolidone-5-carboxylic acid	20	C5H7NO3	[M-H]-	128.035	-7.9	0.13	-	-	-	-	-	-	-	-	-	NA	0	NA	0	NA	0
	1851 Spermidine	20	C7H19N3	[M+H]+	146.165	0.9	20.66	-	-	-	-	-	-	-	-	-	NA	0	NA	0	NA	0
	1865 GUVACINE	20	C6H9NO2	[M+H]+	128.071	2.3	0.24	-	-	-	-	-	-	-	-	-	NA	0	NA	0	NA	0
	1866 Methyldopa	20	C10H13NO4	[M+H]+	212.092	0	0	-	-	-	-	-	-	-	-	-	NA	0	NA	0	NA	0
	1873 Methylphosphonic acid	20	CH5O3P	[M-H]-	94.9904	15.2	29.46	-	-	-	-	-	-	-	-	-	NA	0	NA	0	NA	0
	1874 Putrescine	20	C4H12N2	[M+H]+	89.1073	7.6	28.87	-	-	-	-	-	-	-	4432526	-	NA	0	0.373901	-0.473866	0.373901	-0.473866
	1881 1,2-Diamino-2-methylpropane	20	C4H12N2	[M+H]+	89.1073	8.7	2.73	-	-	-	-	-	-	-	-	-	NA	0	NA	0	NA	0
	1885 Indirubin-3'-monoxime	20	C16H11N3O2	[M+H]+	278.092	-4.3	12.88	-	-	-	-	-	-	-	-	-	NA	0	NA	0	NA	0
	1904 Dimethylglycine	20	C4H9NO2	[M+H]+	104.071	5.7	1.32	-	-	-	-	-	-	-	-	-	NA	0	NA	0	NA	0
	1907 L-Isoleucine	20	C6H13NO2	[M+H]+	132.102	1.5	3.85	-	-	-	-	-	-	-	-	-	NA	0	NA	0	NA	0
	1909 2-Aminoisobutyric acid	21	C4H9NO2	[M+H]+	104.071	4.8	8.66	-	-	-	-	-	-	-	-	-	NA	0	NA	0	NA	0
	1912 Butanoic acid, 2-amino-, (S)-	21	C4H9NO2	[M+H]+	104.071	4.8	8.66	-	-	-	-	-	-	-	-	-	NA	0	NA	0	NA	0
	1925 N.alpha.-Acetyl-L-lysine	21	C8H16N2O3	[M+H-H2O]+	171.113	0.6	10.72	-	-	-	-	-	-	-	-	-	NA	0	NA	0	NA	0
	1930 9-Oxo-11R,15S-dihydroxy-5Z,13E,17Z-prostatrienoic acid	21	C20H30O5	[M-H-H2O]-	331.192	0	0	-	-	-	-	-	-	-	-	-	NA	0	NA	0	NA	0
	1950 Ile-Glu-Arg	22	C17H32N6O6	[M+2H]2+	209.126	0.3	10.07	-	-	-	-	-	-	-	-	-	NA	0	NA	0	NA	0
	1956 L-Isoleucine	22	C6H13NO2	[M+H]+	132.102	2.2	2.56	-	-	-	-	-	-	-	-	-	NA	0	NA	0	NA	0
	1957 4-(1-piperazinyl)-1H-Indole (hydrochloride)	22	C12H15N3	[M+H]+	202.134	-2.8	19.74	-	-	-	-	-	-	-	-	-	NA	0	NA	0	NA	0
	1958 CAY10410	22	C20H30O3	[M+H-H2O]+	301.216	4.6	18.55	-	-	-	-	-	-	-	-	-	NA	0	NA	0	NA	0
	1964 N-Benzooxazol-2-yl-guanidine	22	C8H8N4O	[M+H]+	177.077	3.5	17.25	-	-	-	-	-	-	-	-	-	NA	0	NA	0	NA	0
	1972 3-Methylphosphinicopropionic acid	22	C4H9O4P	[M-H]-	151.017	-15	4.14	-	-	-	-	-	-	-	29812	-	NA	0	0.373901	-0.441798	0.373901	-0.441798
	1975 N.alpha.-Acetyl-L-lysine	22	C8H16N2O3	[M+H-H2O]+	171.113	0.6	0.6	-	-	-	-	-	-	-	-	-	NA	0	NA	0	NA	0
	1976 Putrescine	22	C4H12N2	[M+H]+	89.1073	7.6	25.04	-	-	-	-	-	-	-	6294854	-	NA	0	0.373901	-0.65466	0.373901	-0.65466
	1999 3-methyl-N-2-naphthylbutanamide	22	C15H17NO	[M+H]+	228.138	-14.4	18.64	-	-	-	-	-	-	31633	-	-	NA	0	0.373901	-0.701371	0.373901	-0.701371
	2002 Phthalic anhydride	22	C8H4O3	[M+H+H2O]+	167.034	0.1	6.88	-	-	-	-	-	-	-	-	-	NA	0	NA	0	NA	0
	2012 Guanidineacetic acid	22	C3H7N3O2	[M+H]+	118.061	15.2	0.18	-	-	-	-	-	-	-	-	-	NA	0	NA	0	NA	0
	2017 5-Aminolevulinic acid	22	C5H9NO3	[M-H]-	130.051	-1.3	3.05	-	-	-	-	-	-	-	-	-	NA	0	NA	0	NA	0
	2019 p-FLUOROPHENYLALANINE	23	C9H10FNO2	[M+H]+	184.077	-0.2	8.46	-	-	-	-	-	-	-	-	31226	NA	0	0.373901	-0.771914	0.373901	-0.771914
	2024 Pindolol	23	C14H20N2O2	[M+H-H2O]+	231.149	-14.7	9.88	-	-	-	-	-	-	508636	-	-	NA	0	0.373901	-1.6152	0.373901	-1.6152
	2032 L-Isoleucine	23	C6H13NO2	[M+H]+	132.102	1.5	5.51	-	-	-	-	-	-	-	-	-	NA	0	NA	0	NA	0
	2051 Benzamide	23	C7H7NO	[M+H]+	122.06	2.9	0.14	-	-	-	-	-	-	-	-	-	NA	0	NA	0	NA	0
	2058 Arachidonoylglycine	23	C22H35NO3	[M+Na]+	384.251	-0.6	14.85	-	-	-	-	-	-	-	-	-	NA	0	NA	0	NA	0
	2065 L-Leucine	23	C6H13NO2	[M+H]+	132.102	1.5	6.48	-	-	-	-	-	-	-	-	-	NA	0	NA	0	NA	0
	2066 Salicylic acid	23	C7H6O3	[M+H-H2O]+	121.028	3.3	2.69	-	-	-	-	-	-	-	-	-	NA	0	NA	0	NA	0
	2072 thio-m-Toluthioamide	23	C8H9NS	[M-H]-	150.038	-2.6	4.27	-	-	-	-	-	-	-	35039	-	NA	0	0.373901	-0.486957	0.373901	-0.486957
	2074 Verapamil	23	C27H38N2O4	[M+H]+	455.29	-1.8	12.26	-	-	-	-	-	-	-	-	-	NA	0	NA	0	NA	0
	2078 Flavanone	23	C15H12O2	[M+H]+	225.091	0	0	-	-	-	-	-	-	-	-	-	NA	0	NA	0	NA	0
	2084 AL 34662	24	C10H13N3O	[M-H]-	190.099	2.2	9.14	-	-	-	-	-	-	-	-	-	NA	0	NA	0	NA	0
	2090 2-(4-Pyridinyl)malonaldehyde	24	C8H7NO2	[M+H-H2]+	148.039	2	9.82	-	-	-	-	-	-	-	-	-	NA	0	NA	0	NA	0
	2097 Tetramethylammonium cation	24	C4H12N	[Cat]+	74.0964	10.5	0.13	-	-	-	-	-	-	-	-	-	NA	0	NA	0	NA	0
	2098 Putrescine	24	C4H12N2	[M+H]+	89.1073	7.6	22.82	-	-	-	-	-	-	-	3372248	-	NA	0	0.373901	-0.564212	0.373901	-0.564212
	2123 L-Lactic acid	24	C3H6O3	[M-H]-	89.0244	-13.7	6.17	-	-	-	-	-	-	-	-	-	NA	0	NA	0	NA	0
	2127 O-11	25	C13H26O3	[M+H]+	231.196	0	0	-	-	-	-	-	-	-	-	-	NA	0	NA	0	NA	0
	2130 DEA	25	C4H11N	[M+H]+	74.0964	10.5	20.27	-	-	-	-	-	-	-	-	-	NA	0	NA	0	NA	0
	2134 Carnosic acid	25	C20H28O4	[M-H]-	331.192	-1.8	10.3	-	-	-	-	-	-	-	-	-	NA	0	NA	0	NA	0
	2136 2-Methylindoline	25	C9H11N	[M+H]+	134.096	1.3	7.24	-	-	-	-	-	-	-	-	-	NA	0	NA	0	NA	0
	2143 Alanap	25	C18H13NO3	[M+H-H2O]+	274.086	0	0	-	-	-	-	-	-	-	-	-	NA	0	NA	0	NA	0
	2145 L-Homocitrulline	25	C7H15N3O3	[M-H]-	188.104	0	0	-	-	-	-	-	-	-	-	-	NA	0	NA	0	NA	0
	2148 DEA	25	C4H11N	[M+H]+	74.0964	10.5	12.88	-	-	-	-	-	-	-	-	-	NA	0	NA	0	NA	0
	2149 2',3'-Dimethoxy-3-hydroxyflavone	25	C17H14O5	[M+H]+	299.091	10.4	4.06	-	-	-	-	-	-	150289	180152	167838	NA	0	5.72e-05	-3.91999	5.72e-05	-3.91999
	2152 Leu Ala Thr	25	C13H25N3O5	[M+H]+	304.187	-3.9	11.15	-	-	-	-	-	-	60753	-	-	NA	0	0.373901	-0.95755	0.373901	-0.95755
	2154 Dihydrokavain	25	C14H16O3	[M+H]+	233.117	-14.7	10.66	-	-	-	-	-	-	-	-	-	NA	0	NA	0	NA	0
	2155 Naphazoline	25	C14H14N2	[M+H]+	211.123	-14.1	4.43	-	-	-	-	-	-	-	-	-	NA	0	NA	0	NA	0
	2156 Fentanyl	25	C22H28N2O	[M+H]+	337.227	-13.2	17.17	-	-	-	-	-	-	-	-	-	NA	0	NA	0	NA	0
	2161 Ile-Leu-Arg	25	C18H36N6O4	[M+2H]2+	201.147	4.6	14.88	-	-	-	-	-	-	-	-	-	NA	0	NA	0	NA	0
	2168 Putrescine	25	C4H12N2	[M+H]+	89.1073	7.6	10.35	-	-	-	-	-	-	-	-	-	NA	0	NA	0	NA	0
	2180 Spermidine	25	C7H19N3	[M+H]+	146.165	0.9	29.8	-	-	-	-	-	-	-	-	-	NA	0	NA	0	NA	0
	2185 Arg-Arg-Lys	26	C18H38N10O4	[M+2H]2+	230.161	-0.2	14.56	-	-	-	-	-	-	-	-	-	NA	0	NA	0	NA	0
	2202 Putrescine	26	C4H12N2	[M+H]+	89.1073	8.7	8.09	-	-	-	-	-	-	-	-	-	NA	0	NA	0	NA	0
	2207 9(11),(5.alpha.)-Androsten-3.beta.-ol-17-one	26	C19H28O2	[M+H]+	289.216	0	0	-	-	-	-	-	-	-	-	-	NA	0	NA	0	NA	0
	2212 Ser-Trp-Arg	26	C20H29N7O5	[M+H]+	448.23	-14.7	5.83	-	-	-	-	-	-	-	-	-	NA	0	NA	0	NA	0
	2215 AG-18	26	C10H6N2O2	[M-H]-	185.036	-2.4	6.66	-	-	-	-	-	-	-	-	-	NA	0	NA	0	NA	0
	2223 cis-3-Hydroxy-DL-proline	26	C5H9NO3	[M-H]-	130.051	-1.3	3.05	-	-	-	-	-	-	-	-	-	NA	0	NA	0	NA	0
	2225 Benzhydrol	26	C13H12O	[M+H-H2O]+	167.085	-11.5	0.19	-	-	-	-	-	-	-	-	-	NA	0	NA	0	NA	0
	2229 D-Lactic acid	26	C3H6O3	[M-H]-	89.0244	-12.6	28.86	-	-	-	-	-	-	-	-	-	NA	0	NA	0	NA	0
	2232 Sulfolane	26	C4H8O2S	[M+H]+	121.032	15.1	2.59	-	-	-	-	-	-	-	-	-	NA	0	NA	0	NA	0
	2238 Met-Met-Arg	26	C16H32N6O4S2	[M+2H]2+	219.104	-7.3	19.66	-	-	-	-	-	-	-	-	-	NA	0	NA	0	NA	0
	2240 10(S),17(S)-DiHDoHE	26	C22H32O4	[M-H-H2O]-	341.212	7.6	12.22	-	-	-	-	-	-	41415	51224	51600	NA	0	0.000522503	-1.76917	0.000522503	-1.76917
	2248 Phe-Ser-Lys	27	C18H28N4O5	[M+2H]2+	191.11	0.7	18.38	-	-	-	-	-	-	-	-	-	NA	0	NA	0	NA	0
	2250 5-(3-Indolylmethylene)barbituric acid	27	C13H9N3O3	[M+H]+	256.072	0	0	-	-	-	-	-	-	-	-	-	NA	0	NA	0	NA	0
	2263 Thr-Pro-Arg	27	C15H28N6O5	[M+2H]2+	187.113	-5.5	5.39	-	-	-	-	-	-	-	-	-	NA	0	NA	0	NA	0
	2270 D-Lactic acid	27	C3H6O3	[M-H]-	89.0244	-12.6	26.52	-	-	-	-	-	-	-	-	-	NA	0	NA	0	NA	0
	2297 L-Norleucine	27	C6H13NO2	[M+H]+	132.102	1.5	5.22	-	-	-	-	-	-	-	-	-	NA	0	NA	0	NA	0
	2299 4-oxo 2-Nonenal-d3	27	C9H11D3O2	[M-H]-	156.109	0.7	2.81	-	-	-	-	-	-	-	-	-	NA	0	NA	0	NA	0
	2300 NORETHINDRONE ACETATE	27	C22H28O3	[M-H]-	339.197	9.8	2.48	-	-	-	-	-	-	-	-	-	NA	0	NA	0	NA	0
	2301 Putrescine	27	C4H12N2	[M+H]+	89.1073	8.7	14.28	-	-	-	-	-	-	-	-	-	NA	0	NA	0	NA	0
	2306 Tetraethylene glycol	27	C8H18O5	[M+H]+	195.123	1	3.39	-	-	-	-	-	-	-	-	-	NA	0	NA	0	NA	0
	2314 N,N-Dimethyl-L-valine	27	C7H15NO2	[M+Na]+	168.1	13.7	6.73	-	-	-	-	-	-	-	-	-	NA	0	NA	0	NA	0
	2318 Terbutaline	27	C12H19NO3	[M+H-H2O]+	208.133	3.3	18.45	-	-	-	-	-	-	-	42700	-	NA	0	0.373901	-0.206053	0.373901	-0.206053
	2319 Gln-Arg-Arg	27	C17H34N10O5	[M+2H]2+	230.143	-13.3	16.17	-	-	-	-	-	-	-	-	-	NA	0	NA	0	NA	0
	2333 ethyl-2-amino-4-methyl-Thiazole-5-Carboxylate	27	C7H10N2O2S	[M-H]-	185.039	12.8	6.58	-	-	-	-	-	-	-	-	64166	NA	0	0.373901	-1.48828	0.373901	-1.48828
	2338 Cys His Phe	27	C18H23N5O4S	[M+H]+	406.154	0	0	-	-	-	-	-	-	-	-	-	NA	0	NA	0	NA	0
	2341 Ile-Ser-Lys	27	C15H30N4O5	[M+2H]2+	174.118	1.2	18.48	-	-	-	-	-	-	-	-	15549	NA	0	0.373901	-0.182311	0.373901	-0.182311
	2351 Spermidine	27	C7H19N3	[M+H]+	146.165	0.9	8.13	-	-	-	-	-	-	-	-	-	NA	0	NA	0	NA	0
	2354 Ammeline	27	C3H5N5O	[M+H]+	128.057	1.7	2.66	-	-	-	-	-	-	-	-	-	NA	0	NA	0	NA	0
	2356 Ala His Tyr Glu	27	C23H30N6O8	[M+H]+	519.22	14.8	13.94	-	-	-	-	-	-	-	-	86318	NA	0	0.373901	-1.00455	0.373901	-1.00455
	2363 2-Aminoisobutyric acid	28	C4H9NO2	[M+H]+	104.071	4.8	6.08	-	-	-	-	-	-	-	-	-	NA	0	NA	0	NA	0
	2365 Putrescine	28	C4H12N2	[M+H]+	89.1073	7.6	18.53	-	-	-	-	-	-	-	1607739	-	NA	0	0.373901	-0.24724	0.373901	-0.24724
	2370 Rabenzazole	28	C12H12N4	[M+H]+	213.113	-2.7	9.12	-	-	-	-	-	-	-	-	-	NA	0	NA	0	NA	0
	2371 Ile-Arg	28	C12H25N5O3	[M+2H]2+	144.605	1.8	8.64	-	-	-	-	-	-	1679805	1640713	1706819	NA	0	1.77e-07	-2.98902	1.77e-07	-2.98902
	2387 cis-4-Hydroxy-D-proline	28	C5H9NO3	[M-H]-	130.051	2.6	0.17	-	-	-	-	-	-	-	-	-	NA	0	NA	0	NA	0
	2388 Trifluoroacetic acid	28	C2HF3O2	[M-H]-	112.986	-10.5	0.03	-	-	-	-	-	-	-	-	-	NA	0	NA	0	NA	0
	2400 1,3-DIDEACETYLDEOXYKHIVORIN	28	C28H38O7	[M+H]+	487.269	6.1	8.19	-	-	-	-	-	-	-	-	92975	NA	0	0.373901	-1.67378	0.373901	-1.67378
	2404 Putrescine	28	C4H12N2	[M+H]+	89.1073	8.7	1.66	-	-	-	-	-	-	-	-	-	NA	0	NA	0	NA	0
	2406 OXIBENDAZOLE	28	C12H15N3O3	[M+H]+	250.119	9.5	12.13	-	-	-	-	-	-	-	-	-	NA	0	NA	0	NA	0
	2416 His Cys Phe	28	C18H23N5O4S	[M+H]+	406.154	3.6	15.74	-	-	-	-	-	-	-	-	-	NA	0	NA	0	NA	0
	2418 Putrescine	28	C4H12N2	[M+H]+	89.1073	8.7	5.62	-	-	-	-	-	-	-	-	-	NA	0	NA	0	NA	0
	2422 Ser-Phe-Lys	28	C18H28N4O5	[M+2H]2+	191.11	0.7	18.38	-	-	-	-	-	-	-	-	-	NA	0	NA	0	NA	0
	2426 2-methyl-3-Pyrimidin-2-yl-Propionic Acid	28	C8H10N2O2	[M+H]+	167.082	0.6	0.21	-	-	-	-	-	-	-	-	-	NA	0	NA	0	NA	0
	2427 Spermidine	28	C7H19N3	[M+H]+	146.165	1.6	13.49	-	-	-	-	-	-	-	-	-	NA	0	NA	0	NA	0
	2437 Cys His Ala	29	C12H19N5O4S	[M+H]+	330.123	-13.5	10.28	-	-	-	-	-	-	-	-	-	NA	0	NA	0	NA	0
	2455 CAY10444	29	C15H29NO2S	[M-H]-	286.185	-1.8	3.36	-	-	-	-	-	-	-	106883	-	NA	0	0.373901	-1.8098	0.373901	-1.8098
	2456 Diethyl pyridine-2,4-dicarboxylate	29	C11H13NO4	[M+H]+	224.092	8.3	2.92	-	-	-	-	-	-	-	-	-	NA	0	NA	0	NA	0
	2457 Benzamide	29	C7H7NO	[M+H]+	122.06	2.1	28.24	-	-	-	-	-	-	-	-	-	NA	0	NA	0	NA	0
	2461 Thymophthalein	29	C28H30O4	[M-H]-	429.207	-14.1	9.67	-	-	-	-	-	-	-	-	-	NA	0	NA	0	NA	0
	2470 6-Hydroxy-4-methylcoumarin	29	C10H8O3	[M+H]+	177.055	1	2.69	-	-	-	-	-	-	-	-	-	NA	0	NA	0	NA	0
	2471 N-Nitrosopiperidine	29	C5H10N2O	[M+H]+	115.087	3.6	0.14	-	-	-	-	-	-	-	-	-	NA	0	NA	0	NA	0
	2488 Benzoic acid, 4-chloro-	29	C7H5ClO2	[M-H+H2O]-	173.001	-13.9	16.17	-	-	-	-	-	-	-	-	-	NA	0	NA	0	NA	0
	2489 Loxistatin	29	C17H30N2O5	[M+Na]+	365.205	7.4	8.78	-	-	-	-	-	-	-	-	-	NA	0	NA	0	NA	0
	2490 Radicinin	29	C12H12O5	[M-H]-	235.061	-0.4	8.08	-	-	-	-	-	-	-	-	-	NA	0	NA	0	NA	0
	2499 2-methyl-3-Pyrimidin-2-yl-Propionic Acid	29	C8H10N2O2	[M-H]-	165.067	11.8	6.94	-	-	-	-	-	-	-	-	1143445	NA	0	0.373901	-3.94791	0.373901	-3.94791
	2500 d-Dethiobiotin	30	C10H18N2O3	[M+H]+	215.139	1.8	19.24	-	-	-	-	-	-	-	-	-	NA	0	NA	0	NA	0
	2504 Pinacidil	30	C13H19N5	[M-H]-	244.157	-4.4	10.43	-	-	-	-	-	-	-	-	-	NA	0	NA	0	NA	0
	2523 Xanthurenic acid	30	C10H7NO4	[M+H-H2O]+	188.034	4.7	9.85	-	-	-	-	-	-	-	-	-	NA	0	NA	0	NA	0
	2549 Glycine, N-(2-hydroxybenzoyl)-	30	C9H9NO4	[M+H-H2O]+	178.05	0.7	2.54	-	-	-	-	-	-	-	-	-	NA	0	NA	0	NA	0
	2550 Guanidineacetic acid	30	C3H7N3O2	[M+H]+	118.061	15.2	25.36	-	-	-	-	-	-	-	-	-	NA	0	NA	0	NA	0
	2554 Gabapentin	30	C9H17NO2	[M+H]+	172.133	0	3.03	-	-	-	-	-	-	-	-	-	NA	0	NA	0	NA	0
	2559 Salermide	30	C26H22N2O2	[M+H]+	395.175	0	0	-	-	-	-	-	-	-	-	-	NA	0	NA	0	NA	0
	2567 6-Methoxychromone	30	C10H8O3	[M+H]+	177.055	1	2.69	-	-	-	-	-	-	-	-	-	NA	0	NA	0	NA	0
	2568 N8-Acetylspermidine	30	C9H21N3O	[M+H-NH3]+	171.149	0.1	0.14	-	-	-	-	-	-	-	-	-	NA	0	NA	0	NA	0
	2582 Allantoic acid	31	C4H8N4O4	[M+H]+	177.062	10.5	2.39	-	-	-	-	-	-	-	-	-	NA	0	NA	0	NA	0
	2585 Benzoic acid	31	C7H6O2	[M+H]+	123.044	2.8	29.46	-	-	-	-	-	-	-	-	-	NA	0	NA	0	NA	0
	2587 PyroGlu-Cys-Lys	31	C14H24N4O5S	[M+H]+	361.154	-1.4	12.33	-	-	-	-	-	-	3755401	5310952	5821411	NA	0	0.00166605	-4.12504	0.00166605	-4.12504
	2592 1,3-Dimethylthiourea	31	C3H8N2S	[M+H]+	105.048	0	0	-	-	-	-	-	-	-	-	-	NA	0	NA	0	NA	0
	2596 Thiobenzoic acid S-n-butyl ester	31	C11H14OS	[M+H]+	195.084	1	5.23	-	-	-	-	-	-	-	-	-	NA	0	NA	0	NA	0
	2597 Ornithine	31	C5H12N2O2	[M+H]+	133.097	1.1	0.14	-	-	-	-	-	-	-	-	-	NA	0	NA	0	NA	0
	2609 Pro Ala Ile	31	C14H25N3O4	[M+H]+	300.192	11.4	14.63	-	-	-	-	-	-	-	-	-	NA	0	NA	0	NA	0
	2611 4-hydroxy Nonenal Glutathione	31	C19H33N3O8S	[M-H]-	462.192	0.7	12.33	-	-	-	-	-	-	-	-	-	NA	0	NA	0	NA	0
	2614 (+)-3',5'-O-(1,1,3,3-Tetraisopropyl-1,3-disiloxanediyl)cytidine	31	C21H39N3O6Si2	[M+H]+	486.245	-14.8	9.22	-	-	-	-	-	-	-	215464	-	NA	0	0.373901	-1.54442	0.373901	-1.54442
	2617 N-Tris(hydroxymethyl)methyl-4-aminobutanesulfonic acid	31	C8H19NO6S	[M+H]+	258.101	0	0	-	-	-	-	-	-	-	-	-	NA	0	NA	0	NA	0
	2636 Met Leu Arg Ala Ala	31	C23H44N8O6S	[M+H]+	561.318	-12	11.29	-	-	-	-	-	-	-	-	-	NA	0	NA	0	NA	0
	2650 Pindolol	32	C14H20N2O2	[M+Na]+	271.142	0	0	-	-	-	-	-	-	-	-	-	NA	0	NA	0	NA	0
	2653 Seleno-DL-cystine	32	C6H12N2O4Se2	[M-H]-	334.906	-2.3	23.32	-	-	-	-	-	-	-	-	-	NA	0	NA	0	NA	0
	2654 Ethanol, 2,2'-oxybis-	32	C4H10O3	[M+H]+	107.07	3.1	10.82	-	-	-	-	-	-	-	-	-	NA	0	NA	0	NA	0
	2662 Pro Arg Met	33	C16H30N6O4S	[M+H]+	403.212	-4.5	14.29	-	-	-	-	-	-	-	-	-	NA	0	NA	0	NA	0
	2663 Pro-Arg-Arg	33	C17H33N9O4	[M+2H]2+	214.64	-7.2	10.37	-	-	-	-	-	-	-	-	-	NA	0	NA	0	NA	0
	2674 Met Ile Gly	33	C13H25N3O4S	[M+H]+	320.164	1.1	21.17	-	-	-	-	-	-	-	-	-	NA	0	NA	0	NA	0
	2680 6-Fluoro-4-hydroxycoumarin	34	C9H5FO3	[M+H]+	181.03	5.3	3.41	-	-	-	-	-	-	-	-	-	NA	0	NA	0	NA	0
	2681 Nornicotine	34	C9H12N2	[M+H]+	149.107	0.5	18.71	-	-	-	-	-	-	-	-	-	NA	0	NA	0	NA	0
	2687 Gln-Asn-Arg	34	C15H28N8O6	[M+H]+	417.221	13.8	5.29	-	-	-	-	-	-	-	-	-	NA	0	NA	0	NA	0
	2693 7-chlorothieno[2,3-c]Pyridine	34	C7H4ClNS	[M-H]-	167.968	0	0	-	-	-	-	-	-	-	-	-	NA	0	NA	0	NA	0
	2700 Misoprostol, free acid	34	C21H36O5	[M+Na]+	391.245	-1.5	6.22	-	-	-	-	-	-	-	-	-	NA	0	NA	0	NA	0
	2712 Ile-Leu-Arg	34	C18H36N6O4	[M+2H]2+	201.147	3.1	17.31	-	-	-	-	-	-	-	-	-	NA	0	NA	0	NA	0
	2716 Gln Phe	35	C14H19N3O4	[M+H]+	294.145	0.6	6.53	-	-	-	-	-	-	-	-	39582	NA	0	0.373901	-0.682295	0.373901	-0.682295
	2719 1-O-Palmitoyl-2-O-acetyl-sn-glycero-3-phosphorylcholine	35	C26H52NO8P	[M+H]+	538.35	10.7	2.85	-	-	-	-	-	-	-	-	-	NA	0	NA	0	NA	0
	2728 Dimethylglycine	35	C4H9NO2	[M+H]+	104.071	4.8	8.66	-	-	-	-	-	-	-	-	-	NA	0	NA	0	NA	0
	2730 6-Methylflavone	35	C16H12O2	[M+H]+	237.091	-13.5	7.82	-	-	-	-	-	-	-	202196	-	NA	0	0.373901	-0.225905	0.373901	-0.225905
	2736 Butanoic acid, 2-amino-, (S)-	35	C4H9NO2	[M+H]+	104.071	4.8	6.08	-	-	-	-	-	-	-	-	-	NA	0	NA	0	NA	0
	2748 Ephedrine	36	C10H15NO	[M+H]+	166.123	-0.8	20.49	-	-	-	-	-	-	-	-	-	NA	0	NA	0	NA	0
	2759 2,4-Dichlorophenol	36	C6H4Cl2O	[M-H]-	160.957	-12.1	25.43	-	-	-	-	-	-	-	-	-	NA	0	NA	0	NA	0
	2765 Iso-Olomoucine	36	C15H18N6O	[M-H]-	297.147	13.7	2.34	-	-	-	-	-	-	-	-	-	NA	0	NA	0	NA	0
	2766 3,5-Dihydroxybenzyl alcohol	36	C7H8O3	[M+H-H2O]+	123.044	2.8	29.53	-	-	-	-	-	-	-	-	-	NA	0	NA	0	NA	0
	2768 Val-Gly-Arg	36	C13H26N6O4	[M+2H]2+	166.108	2.7	20.36	-	-	-	-	-	-	-	-	-	NA	0	NA	0	NA	0
	2776 Procainamide	36	C13H21N3O	[M+H]+	236.176	-1	7.88	-	-	-	-	-	-	-	-	-	NA	0	NA	0	NA	0
	2778 Pralidoxime cation	36	C7H9N2O	[Cat-H2O]+	119.06	2.7	14.04	-	-	-	-	-	-	-	-	-	NA	0	NA	0	NA	0
	2786 3-Phosphoglyceric acid	36	C3H7O7P	[M-H]-	184.986	-8.5	6.18	-	-	-	-	-	-	-	-	-	NA	0	NA	0	NA	0
	2787 1,4-Dihydrophenanthrolin-4-one-3-carboxylic acid	36	C13H10N2O3	[M-H]-	241.062	-5.7	3.49	-	-	-	-	-	-	-	-	-	NA	0	NA	0	NA	0
	2799 Pro-Gly-Arg	37	C13H24N6O4	[M+H]+	329.193	2.2	2.73	-	-	-	-	-	-	-	-	-	NA	0	NA	0	NA	0
	2803 Phe-Arg-Arg	37	C21H35N9O4	[M+2H]2+	239.648	-4.1	10.71	-	-	-	-	-	-	-	-	-	NA	0	NA	0	NA	0
	2810 DL-2,4-Diaminobutyric acid	37	C4H10N2O2	[M+H]+	119.082	3.3	0.14	-	-	-	-	-	-	-	-	-	NA	0	NA	0	NA	0
	2812 17-Phenyl trinor prostaglandin F2.alpha. cyclohexylamide	37	C29H43NO4	[M+H-H2O]+	452.316	12.6	2.52	-	-	-	-	-	-	-	-	-	NA	0	NA	0	NA	0
	2817 1,2-Bis(heptanoylthio) glycerophosphocholine	37	C22H44NO6PS2	[M+Na]+	536.224	0	0	-	-	-	-	-	-	-	-	-	NA	0	NA	0	NA	0
	2820 Norephedrine	37	C9H13NO	[M+H-H2O]+	134.096	0.6	7.51	-	-	-	-	-	-	-	-	-	NA	0	NA	0	NA	0
	2827 2-Methylindoline	38	C9H11N	[M-H]-	132.082	0	0	-	-	-	-	-	-	-	-	-	NA	0	NA	0	NA	0
	2833 D-Gluconic acid, .delta.-lactone	38	C6H10O6	[M+H-H2O]+	161.044	6.5	9.57	-	-	-	-	-	-	-	-	-	NA	0	NA	0	NA	0
	2836 Buturon	38	C12H13ClN2O	[M+H]+	237.079	-11.5	7.83	-	-	-	-	-	-	-	-	-	NA	0	NA	0	NA	0
	2841 Gly Pro Arg	38	C13H24N6O4	[M+H]+	329.193	2.2	2.73	-	-	-	-	-	-	-	-	-	NA	0	NA	0	NA	0
	2842 4-Hydroxybenzaldehyde	38	C7H6O2	[M+H]+	123.044	2.8	27.38	-	-	-	-	-	-	-	-	-	NA	0	NA	0	NA	0
	2845 4'-Methyl-.alpha.-pyrrolidinobutiophenone	38	C15H21NO	[M+H]+	232.17	-14.6	20.33	-	-	-	-	-	-	-	42581	-	NA	0	0.373901	-0.376518	0.373901	-0.376518
	2854 Sulfuric acid	38	H2O4S	[2M-4H+3Na]-	260.873	-1.6	25.4	-	-	-	-	-	-	-	-	-	NA	0	NA	0	NA	0
	2855 Leu Met Gly	38	C13H25N3O4S	[M+H]+	320.164	2.3	19.22	-	-	-	-	-	-	-	-	-	NA	0	NA	0	NA	0
	2860 Gly-Pro-Arg	38	C13H24N6O4	[M+H]+	329.193	2.2	2.73	-	-	-	-	-	-	-	-	-	NA	0	NA	0	NA	0
	2867 D-Ornithine	38	C5H12N2O2	[M+H]+	133.097	1.1	0.14	-	-	-	-	-	-	-	-	-	NA	0	NA	0	NA	0
	2876 CARBADOX	39	C11H10N4O4	[M-H]-	261.063	-3.6	11.35	-	-	-	-	-	-	-	-	-	NA	0	NA	0	NA	0
	2877 2-Methyl-.alpha.-pyrrolidinobutiophenone	39	C15H21NO	[M+H]+	232.17	-14.2	20.4	-	-	-	-	-	-	-	57504	-	NA	0	0.373901	-0.372668	0.373901	-0.372668
	2880 PLC Thio-PIP2	39	C21H41O18P3S	[M-2H]2-	352.054	0	0	-	-	-	-	-	-	-	-	-	NA	0	NA	0	NA	0
	2885 Sulfuric acid	39	H2O4S	[M-H]-	96.9601	-5.2	12.89	-	-	-	-	-	-	-	-	-	NA	0	NA	0	NA	0
	2895 RCS-4 3-methoxy isomer	39	C21H23NO2	[M-H]-	320.166	14.7	9.43	-	-	-	-	-	-	-	-	-	NA	0	NA	0	NA	0
	2897 Spermidine	39	C7H19N3	[M+H]+	146.165	0.9	5.68	-	-	-	-	-	-	-	-	-	NA	0	NA	0	NA	0
	2906 14-METHOXY-4,4-BISNOR-4,8,11,13-PODOCARPATETRAEN-3-ONE	40	C16H18O2	[M+H]+	243.138	-15	4.56	-	-	-	-	-	-	-	-	-	NA	0	NA	0	NA	0
	2907 Nandrolone	40	C18H26O2	[M+H-H2O]+	257.19	0	0	-	-	-	-	-	-	-	-	-	NA	0	NA	0	NA	0
	2908 Benzoic acid	40	C7H6O2	[M+H]+	123.044	3.6	23.11	-	-	-	-	-	-	13676	-	-	NA	0	0.373901	-0.0422406	0.373901	-0.0422406
	2911 CARBADOX	40	C11H10N4O4	[M-H]-	261.063	12.5	14.26	-	-	-	-	-	-	-	-	-	NA	0	NA	0	NA	0
	2919 Benzoic acid	40	C7H6O2	[M+H]+	123.044	2.8	25.67	-	-	-	-	-	-	-	-	-	NA	0	NA	0	NA	0
	2920 Lys-His	40	C12H21N5O3	[M+2H-NH3]2+	134.076	-0.9	9.89	-	-	-	-	-	-	-	-	-	NA	0	NA	0	NA	0
	2923 1-(p-Tolyl)butan-1-one	40	C11H14O	[M+H-H2O]+	145.101	2.9	19.04	-	-	-	-	-	-	-	-	-	NA	0	NA	0	NA	0
	2935 Bitertanol	40	C20H23N3O2	[M+H]+	338.186	-14.5	3.64	-	-	-	-	-	-	-	-	531398	NA	0	0.373901	-2.34683	0.373901	-2.34683
	2938 L-Arginine	40	C6H14N4O2	[M+H-H2O]+	157.108	1.4	11.84	-	-	-	-	-	-	-	-	-	NA	0	NA	0	NA	0
	2941 Spermidine	40	C7H19N3	[M+H]+	146.165	1.6	3.39	-	-	-	-	-	-	-	-	-	NA	0	NA	0	NA	0
	2955 4,6-Diamino-5-formamidopyrimidine	41	C5H7N5O	[M-H]-	152.058	6.7	11.52	-	-	-	-	-	-	-	-	-	NA	0	NA	0	NA	0
	2957 5-Bromouracil	41	C4H3BrN2O2	[M-H]-	188.93	-0.1	23.62	-	-	-	-	-	-	-	-	-	NA	0	NA	0	NA	0
	2961 Tris(hydroxymethyl)aminomethane	41	C4H11NO3	[M+H-H2O]+	104.071	4.8	6.26	-	-	-	-	-	-	-	-	-	NA	0	NA	0	NA	0
	2962 Metoprolol	41	C15H25NO3	[M+H]+	268.191	-14.6	5.82	-	-	-	-	-	-	179432	290382	99863	NA	0	0.0327627	-3.88416	0.0327627	-3.88416
	2964 2,2'-Thiodiethanol	41	C4H10O2S	[M+H]+	123.047	12.8	26.86	-	-	-	-	-	-	-	-	-	NA	0	NA	0	NA	0
	1030 2-Ethyl-2-hydroxybutyric acid	1	C6H12O3	[M-H]-	131.071	-9.7	10.87	1481203	1909233	2711664	2428652	856273	2822998	62652	289836	114534	0.997922	-0.00137605	0.00690397	3.70774	0.035882	3.70912
	2733 Phe Asp Phe Gln Asn	35	C31H39N7O10	[M+H]+	670.283	-5	13.01	1143009	1049334	1257871	1186142	937754	1330500	1026484	1061548	1057800	0.991932	-0.00174763	0.17334	0.133244	0.422522	0.134992
	175 L-Histidine	0	C6H9N3O2	[M+H]+	156.077	0.9	5.89	-	-	-	-	-	793237	1720433	2097363	1882255	0.373901	-0.00464072	0.000519022	-1.27407	0.000524163	-1.26943
	105 Phosphocholine	0	C5H14NO4P	[M+H]+	184.073	1	11.82	16487027	16613823	21157850	19990262	16451735	17994868	12807235	15974346	14795383	0.975882	-0.0047295	0.117983	0.316289	0.0585531	0.321018
	1430 Ala Arg Gln Ala Leu	14	C23H43N9O7	[M+H]+	558.336	-13.1	2.92	17418626	18904576	28679012	17862898	21832928	25547030	22014340	22408706	21879286	0.985577	-0.00533108	0.908354	-0.0285708	0.881542	-0.0232397
	630 Asp Gln	1	C9H15N3O6	[M+H]+	262.103	0.9	12.63	12304923	10579302	5770070	8502256	9757509	10528281	12950900	12246187	11672952	0.98363	-0.00671847	0.240753	-0.363698	0.0180285	-0.356979
	1800 NIPECOTIC ACID	19	C6H11NO2	[M+H]+	130.086	1.1	15.76	942788	998426	1424975	1082741	1026098	1273324	970232	909472	942365	0.976468	-0.00683001	0.302312	0.254363	0.0719354	0.261193
	2150 Tropicamide	25	C17H20N2O2	[M+H]+	285.16	-9.7	17.85	21548	22417	-	24047	-	-	29062	-	-	0.939999	-0.00759533	0.584097	-0.115522	0.628507	-0.107927
	1274 Tyr-Ile-Lys	8	C21H34N4O5	[M+2H]2+	212.134	-12.9	17.71	1798979	1729060	1916110	1801571	1455744	2219800	2217043	2671693	1932049	0.963797	-0.00870962	0.107804	-0.325231	0.220207	-0.316522
	2749 N-(tert-Butoxycarbonyl)glycine	36	C7H13NO4	[M+H]+	176.092	0.9	8.58	26065164	25055104	14237839	25591394	24751092	15501662	18376828	19925190	19440220	0.975594	-0.010689	0.541966	0.178739	0.454577	0.189428
	1429 3-Aminobenzoic acid	14	C7H7NO2	[M-H]-	136.04	-10.3	6.71	34064	41972	55131	66950	-	-	-	-	-	0.9811	-0.0107662	0.144502	0.423509	0.373901	0.434276
	1501 Val His Ile Glu	16	C22H36N6O7	[M+H]+	497.272	-1.9	6.79	2987006	2942249	4645507	2961910	3322130	4370308	2657554	3188245	3027966	0.971658	-0.0108171	0.385153	0.253007	0.258261	0.263824
	2217 Phosphoric acid	26	H3O4P	[M-H]-	96.9696	-11.6	15.58	-	-	2160804	1436382	1606804	1949284	1480429	1448317	1582777	0.963815	-0.0124685	0.602638	0.133671	0.362649	0.146139
	2412 Phe-Pro	28	C14H18N2O3	[M+H-H2O]+	245.129	-14.9	9.22	-	-	-	-	-	98503	311526	-	-	0.373901	-0.0142828	0.373901	-0.809277	0.379654	-0.794995
	1982 Glycerol	22	C3H8O3	[M-H]-	91.0401	-11.7	7.12	-	-	85341	-	-	87355	5527322	4412522	5227976	0.962239	-0.0143459	0.000115979	-6.23386	0.000116067	-6.21951
	708 b-D-Galactopyranose	1	C6H12O6	[M-H]-	179.056	-4	8.9	12349433	12026891	8223894	12243726	9776473	10918164	11012753	11585138	9557525	0.943871	-0.0148872	0.923775	0.0198199	0.793785	0.0347071
	1050 D-4-Hydroxyphenylglycine	1	C8H9NO3	[M+H]+	168.065	1.1	10.39	-	-	42610	-	43893	-	-	61599	-	0.91253	-0.016195	0.520999	-0.222902	0.553193	-0.206707
	2043 3-[N,N-Bis(2-hydroxyethyl)amino]-2-hydroxypropanesulfonic acid	23	C7H17NO6S	[M+H]+	244.085	2.7	10.03	27064	19215	-	-	-	35976	-	-	-	0.982818	-0.0164467	0.155661	0.799868	0.373901	0.816315
	1963 Pro-Glu	22	C10H16N2O5	[M+H]+	245.113	0	5.58	943194	1067194	1369376	1049497	1132887	1244321	954369	1040226	1098780	0.915538	-0.0198995	0.513567	0.127741	0.189192	0.14764
	1985 Pro Glu	22	C10H16N2O5	[M+H]+	245.113	0	5.58	943194	1067194	1369376	1049497	1132887	1244321	954369	1040226	1098780	0.915538	-0.0198995	0.513567	0.127741	0.189192	0.14764
	2231 Glu-Pro	26	C10H16N2O5	[M+H]+	245.113	0	5.58	943194	1067194	1369376	1049497	1132887	1244321	954369	1040226	1098780	0.915538	-0.0198995	0.513567	0.127741	0.189192	0.14764
	34 L-Histidine	0	C6H9N3O2	[M+H]+	156.077	1.6	11.82	29914586	31072580	38400212	35060536	30517638	35226632	22033280	23309978	23263934	0.885218	-0.0204299	0.018858	0.534703	0.0025611	0.555133
	2546 L-Methionine S-oxide	30	C5H11NO3S	[M-H]-	164.039	2.5	6.84	181984	193832	500596	222539	285121	381524	213508	344027	360437	0.972018	-0.0208728	0.909278	-0.0668409	0.890719	-0.0459682
	1616 L-Erythrulose	17	C4H8O4	[M-H]-	119.035	-9.9	7.86	19865316	21018760	37431672	20603292	24560532	34355772	21456538	23272972	22243926	0.956987	-0.022008	0.543236	0.225713	0.367607	0.247721
	148 His-Pro	0	C11H16N4O3	[M+H]+	253.13	-1.3	7.27	3443596	3932435	4662083	4383896	3444573	4412684	3043440	3086979	3126898	0.893784	-0.0241301	0.0592833	0.378943	0.0355738	0.403073
	431 2-Amino-1-phenylethanol	0	C8H11NO	[M+H-H2O]+	120.081	2.7	16.1	768636	852518	923603	-	-	1064491	1738223	1097804	782961	0.900399	-0.0247851	0.276755	-0.508058	0.314191	-0.483273
	1594 L-Homocitrulline	17	C7H15N3O3	[M+Na]+	212.101	9.6	8.6	95687	107091	151434	107549	110635	142241	324317	132761	136157	0.923643	-0.025086	0.290939	-0.743991	0.293685	-0.718905
	1628 Palmyramide A	17	C36H53N3O9	[M+H]+	672.385	-5	5.82	6042918	5649664	8471821	6165319	6509992	7864486	5709038	6767530	5443940	0.908599	-0.0266112	0.483974	0.170199	0.254961	0.19681
	2423 Indole	28	C8H7N	[M+H]+	118.065	2.3	6.76	28713044	28381212	29439606	33177934	29001034	25989432	25498354	29850016	28026558	0.808759	-0.0269969	0.463328	0.0536512	0.547743	0.0806481
	2009 Diphenylamine	22	C12H11N	[M+H]+	170.096	-13.1	3.8	120395	122070	123679	141444	-	-	-	-	-	0.768834	-0.0309945	0.00379877	0.0692797	0.373901	0.100274
	651 L-Histidine	1	C6H9N3O2	[M+H]+	156.077	1.6	27.26	413407	547886	1053197	635812	626849	799238	442192	151403	412973	0.94159	-0.033559	0.194134	1.00097	0.0312512	1.03453
	2430 DL-Methionine sulfoxide	29	C5H11NO3S	[M-H]-	164.039	2.5	6.84	181984	193832	500596	222539	285121	389558	213508	344027	360437	0.954844	-0.0338493	0.909278	-0.0668409	0.923114	-0.0329916
	505 L-Norleucine	0	C6H13NO2	[M-H]-	130.087	-7.3	11.89	33930948	26701638	21451846	29972186	25626130	28455242	29992616	33733136	21163314	0.872415	-0.0342003	0.865896	-0.0484701	0.947014	-0.0142699
	1319 Harmine	11	C13H12N2O	[M+H]+	213.102	-2.5	2.73	-	-	11556	-	12334	-	-	-	11210	0.795255	-0.0351376	0.869186	0.015906	0.690998	0.0510436
	2327 Tyr-Ser-Lys	27	C18H28N4O6	[M+H]+	397.208	6.4	14.13	556804	502245	665917	473286	496306	798527	614843	869367	703248	0.90674	-0.0356474	0.157475	-0.342687	0.338294	-0.30704
	2780 Asn-Gln-Lys	36	C15H28N6O6	[M+2H]2+	195.111	10.3	3.44	16013610	13478727	16212495	14809910	14737962	17319198	14230116	12773891	14629539	0.767177	-0.0362279	0.263929	0.1346	0.162043	0.170828
	1661 2-Amino-1-phenylethanol	18	C8H11NO	[M+H-H2O]+	120.081	4.4	20.68	-	-	833816	-	-	894495	8600789	789995	-	0.751826	-0.0373088	0.375002	-2.12909	0.378401	-2.09178
	1385 Val-Met-Arg	13	C16H32N6O4S	[M+2H]2+	203.118	0.2	11.92	-	-	-	44832	-	-	51162	66001	72840	0.373901	-0.0374183	0.0271847	-0.607922	0.0333127	-0.570504
	1775 Arg Thr Leu Ser Asp	19	C23H42N8O10	[M+H]+	591.31	5.5	5.01	1059517	1198759	1791189	1160507	1363876	1632716	1356296	1186182	1215322	0.89797	-0.0378458	0.694717	0.107843	0.414963	0.145689
	1575 3-O-Methyl-L-DOPA	16	C10H13NO4	[M+H]+	212.092	14.9	0.18	-	-	-	800462	-	-	-	-	-	0.373901	-0.0401483	NA	0	0.373901	0.0401483
	663 4-Pyridinecarboxylic acid	1	C6H5NO2	[M+H]+	124.039	2.4	11.01	1475010	2054712	3042201	2548398	1885969	2324078	1095768	910080	1218835	0.906504	-0.0403758	0.0749023	1.02716	0.00533288	1.06753
	919 DL-Phenylalanine	1	C9H11NO2	[M-H]-	164.072	-5.5	18.41	-	1125957	989070	966066	-	1234284	1084822	1128276	1017292	0.833982	-0.0404837	0.373555	-0.107636	0.681289	-0.0671523
	2702 Arg Glu Asp Arg	34	C21H38N10O9	[M-H]-	573.275	-13.2	5.33	2272548	2631359	4628308	2740845	2950821	4133345	2547260	2462235	2566082	0.914259	-0.0436475	0.424152	0.331456	0.159563	0.375103
	1469 L-Lysine	15	C6H14N2O2	[M+H-NH3]+	130.086	1.9	16.69	1437842	1445145	2285653	1556306	1717819	2054968	1498690	1794190	1869298	0.874373	-0.0441053	0.994673	0.00180483	0.779054	0.0459101
	2814 Toyocamycin	37	C12H13N5O4	[M-H]-	290.089	-3.4	12.43	23186	27996	38204	29685	30716	31839	46085	43966	23038	0.841909	-0.0453436	0.409463	-0.339338	0.399723	-0.293994
	950 N-n-Butylpropionamide	1	C7H15NO	[M+H]+	130.123	-14.1	9.48	-	-	-	-	43347	-	-	-	-	0.373901	-0.0478175	NA	0	0.373901	0.0478175
	48 DL-Phenylalanine	0	C9H11NO2	[M-H]-	164.072	-5.5	6.74	489827200	530338016	709885504	541809280	595373888	654077504	607516416	614988160	576600320	0.799027	-0.050161	0.754192	-0.056465	0.9432	-0.006304
	875 S-(2-Aminoethyl)isothiourea	1	C3H9N3S	[M+H]+	120.059	-13.3	6.82	8138530	8300972	9149909	9285553	8833832	8398178	9692515	9188020	9010790	0.487411	-0.0514013	0.109635	-0.12427	0.234726	-0.0728683
	2608 dl-Isocitric acid lactone	31	C6H6O6	[M-H]-	173.009	-5	16.36	1119097	1170031	1578486	1275772	1257751	1476588	1106289	1286203	1151353	0.783198	-0.0521984	0.524868	0.126128	0.154064	0.178327
	1612 Acetyl Podocarpic Acid Anhydride	17	C38H46O7	[M+Na]+	637.314	14.5	8.78	2878264	2545485	3298929	2686358	2545291	3840944	2523689	2644032	2723466	0.814184	-0.0567438	0.286568	0.144529	0.395864	0.201273
	1601 2-methyl-3-Pyrimidin-2-yl-Propionic Acid	17	C8H10N2O2	[M+H]+	167.082	14.3	6.9	2869526	3985961	3682358	4100455	3733626	3129790	2894180	4144246	4073198	0.761603	-0.0571774	0.733967	-0.0764898	0.925436	-0.0193124
	1955 Nicotinamide, N-(2-hydroxyethyl)-	22	C8H10N2O2	[M+H]+	167.082	14.3	6.9	2869526	3985961	3682358	4100455	3733626	3129790	2894180	4144246	4073198	0.761603	-0.0571774	0.733967	-0.0764898	0.925436	-0.0193124
	1122 L-Isoleucine	2	C6H13NO2	[M-H]-	130.087	-7.3	11.89	33930948	26868450	23961842	33826880	25768876	28681246	30639178	33733136	22119082	0.772192	-0.0586329	0.905519	-0.0291519	0.894061	0.029481
	1953 Pro Glu	22	C10H16N2O5	[M+H]+	245.113	0.8	12.29	70728992	61586524	36353488	64181132	54018512	57566960	62064588	70199360	68235208	0.835866	-0.0594661	0.372173	-0.249401	0.0993489	-0.189935
	2783 Phe Tyr Ser Lys	36	C27H37N5O7	[M-H]-	542.262	5.7	9.36	3371444	3768548	4325302	3590646	3644522	4718561	3584839	3809830	3643643	0.741169	-0.0601874	0.643407	0.0547538	0.459751	0.114941
	688 D-Fructose	1	C6H12O6	[M-H]-	179.056	-3.4	11.03	1960930	4570900	38907716	5489218	8200923	33740912	14888313	21691502	18273356	0.966651	-0.0618835	0.807646	-0.271627	0.801528	-0.209743
	1945 Asn-His-Arg	22	C16H27N9O5	[M+H]+	426.221	4.7	11.4	9352325	9247729	9892975	11254778	9890164	-	11297761	10730013	10468301	0.627238	-0.0619017	0.0134621	-0.189656	0.317986	-0.127755
	2042 His-Asn-Arg	23	C16H27N9O5	[M+H]+	426.221	4.7	11.4	9352325	9247729	9892975	11254778	9890164	-	11297761	10730013	10468301	0.627238	-0.0619017	0.0134621	-0.189656	0.317986	-0.127755
	2378 Hordenine	28	C10H15NO	[M-H]-	164.108	4.3	6.84	9302087	10718583	23163778	11655389	13660911	19800466	13458759	13984272	17046074	0.904462	-0.0631518	0.928347	-0.0429402	0.941814	0.0202116
	1373 L-Phenylalanine	13	C9H11NO2	[M+H]+	166.086	-0.3	6.86	1049197248	1158926336	1385775488	1267266816	1217198080	1276441984	1178710272	1260794624	1227624064	0.610162	-0.0655307	0.822507	-0.0291011	0.35799	0.0364296
	1390 Tralkoxydim	14	C20H27NO3	[M+H]+	330.206	-13.5	6.36	1153544	1273736	1525966	1199232	1116578	1823816	1334050	1255840	1202736	0.815087	-0.0664627	0.668848	0.0598406	0.63645	0.126303
	2562 Phenol, o-amino-	30	C6H7NO	[M+H]+	110.06	5.1	12.14	-	86512	-	-	-	97743	82515	-	101473	0.717313	-0.0683528	0.438895	-0.147924	0.720911	-0.0795712
	2865 Arg-Phe-Arg	38	C21H35N9O4	[M+2H]2+	239.648	-2.4	9.91	27852	-	-	30808	-	-	-	-	-	0.879742	-0.0685451	0.373901	0.299927	0.373901	0.368472
	2322 3-Pyridinemethanol	27	C6H7NO	[M+H]+	110.06	5.1	12.14	-	86512	-	-	-	97743	82515	-	101473	0.722887	-0.0686158	0.438851	-0.151039	0.716474	-0.0824233
	2083 Leu Thr Gln Gln Leu	23	C26H47N7O9	[M+H]+	602.351	-0.5	9.94	1010805	1002505	1458776	1038966	1217622	1385398	844544	995293	1014847	0.769869	-0.0689227	0.267863	0.282472	0.0819747	0.351394
	97 Lys-Thr	0	C10H21N3O4	[M+H]+	248.161	0.9	12.21	33034814	38587052	44690996	-	42850024	60947340	63597036	66664436	61021660	0.8885	-0.0695461	0.00260936	-0.717699	0.138088	-0.648153
	2336 N,N-diisopropyl-3-nitrobenzamide	27	C13H18N2O3	[M+H]+	251.139	14.3	18.22	527860	418485	757724	496303	509622	785900	607967	758487	473067	0.841918	-0.072446	0.745063	-0.110346	0.905169	-0.0379004
	1260 Diethylstilbestrol	7	C18H20O2	[M-H]-	267.139	-12.2	5.13	26271	25438	66487	37277	-	77144	52251	-	55775	0.934551	-0.0740488	0.997874	0.00207651	0.934637	0.0761253
	2293 16,16-Dimethylprostaglandin A2	27	C22H34O4	[M+Na]+	385.235	1.7	14.16	51100	54510	82461	41342	61239	95883	54127	77111	59745	0.862608	-0.0775999	0.939943	-0.0221668	0.892801	0.0554331
	2379 Dehydrocholic acid	28	C24H34O5	[M+H-H2O]+	385.237	-4.5	14.16	51100	54510	82461	41342	61239	95883	54127	77111	59745	0.862608	-0.0775999	0.939943	-0.0221668	0.892801	0.0554331
	2147 Nap-Nap-OH	25	C31H24N2O6	[M-H]-	519.156	2.4	16.71	998610	918324	1363176	1063714	986589	1411512	959773	1231021	886070	0.764962	-0.0777844	0.714447	0.0922835	0.486527	0.170068
	1193 Phthalazinone pyrazole	5	C18H15N5O	[M-H]-	316.12	6.7	7.22	2681231	3361270	3571339	3528154	3168822	3454508	2815584	2768016	2365836	0.570187	-0.0785059	0.1422	0.27426	0.0150921	0.352766
	1799 Phospho(enol)pyruvic acid	19	C3H5O6P	[M-H]-	166.975	10.2	3.81	287371	-	250623	214791	351009	187347	324907	-	-	0.836353	-0.0786319	0.843164	0.0787454	0.733548	0.157377
	2275 3-Phosphoglyceric acid	27	C3H7O7P	[M-H-H2O]-	166.975	10.2	3.81	287371	-	250623	214791	351009	187347	324907	-	-	0.836353	-0.0786319	0.843164	0.0787454	0.733548	0.157377
	2449 Lys-Thr-OH	29	C15H21N3O7	[M-H]-	354.131	0.9	10.52	50747964	51426020	72826792	51056844	61151348	72650128	45968540	46037240	46091772	0.748463	-0.0790587	0.164962	0.341674	0.0668572	0.420732
	1236 Norharmane	6	C11H8N2	[M+H]+	169.076	-12.6	10.64	113183	112810	96144	94830	126639	119127	79596	104908	85483	0.609589	-0.0803871	0.140924	0.254784	0.127604	0.335172
	2048 Ala Leu Ala Pro Lys	23	C23H42N6O6	[M+H]+	499.324	-12.1	11.96	1304871	1362622	1507323	1193025	1442140	1780666	1528439	1393500	1585505	0.679482	-0.0809723	0.251875	-0.110597	0.873206	-0.0296246
	1380 1-Deoxy-1-(methylamino)-D-galactitol	13	C7H17NO5	[M+H]+	196.118	-9.4	3.44	1475252	1217229	1289949	1303791	1225031	1690557	1130406	1095765	1159388	0.65348	-0.0833817	0.0654271	0.234255	0.127791	0.317637
	158 L-Tyrosine	0	C9H11NO3	[M+H]+	182.081	0.2	7.01	2428301	3184807	3532706	2757760	3216650	3717862	2553615	2574348	2836438	0.692276	-0.0837233	0.30931	0.199546	0.119651	0.283269
	230 DL-o-Tyrosine	0	C9H11NO3	[M+H]+	182.081	0.2	7.01	2428301	3184807	3532706	2757760	3216650	3717862	2553615	2574348	2836438	0.692276	-0.0837233	0.30931	0.199546	0.119651	0.283269
	2177 Lenalidomide	25	C13H13N3O3	[M+H]+	260.103	1.3	11.15	-	57574	-	62330	-	-	-	-	-	0.948694	-0.08396	0.373901	1.27966	0.373901	1.36362
	2782 Val Ala Ser Asp	36	C15H26N4O8	[M-H]-	389.168	0.8	14.31	5075804	5198032	7576680	6180617	5434914	7371908	6454750	6547256	6149390	0.721433	-0.0890796	0.626078	-0.101484	0.929062	-0.0124042
	1718 Succinamide	18	C4H8N2O2	[M+H]+	117.066	-2.2	17.18	-	-	-	-	34517	40247	-	-	-	0.330004	-0.0903058	NA	0	0.330004	0.0903058
	1709 Thr Ala Val Asp	18	C16H28N4O8	[M-H]-	403.183	0.1	9.5	10442905	11463774	-	11343965	9921055	4082349	13203288	14893678	12680314	0.896434	-0.0920214	0.142903	-0.777951	0.0909128	-0.68593
	10 Pro Pro Phe	0	C19H25N3O4	[M+H]+	360.192	-0.5	2.85	8010192	7897013	11662963	9084224	9443761	10866333	9373899	9798128	10018522	0.676031	-0.0924292	0.688234	-0.0823933	0.911821	0.010036
	648 1,5-Diaminonaphthalene	1	C10H10N2	[M+H]+	159.092	0.8	4.98	2551276	2577390	2823843	2686383	3061032	2733506	3682480	4055150	3386732	0.295146	-0.0928108	0.00755629	-0.484241	0.0176722	-0.39143
	1542 4-Pyrimidine Methanamine (hydrochloride)	16	C5H7N3	[M+H]+	110.071	4.8	20.83	594169	662143	1053169	687720	757926	1020651	683128	622027	635146	0.780382	-0.0947779	0.4416	0.251288	0.163958	0.346066
	1182 Glu Ile Arg Glu	5	C22H39N7O9	[M-H]-	544.274	-5.2	12.11	1016859	1164272	1688722	1158356	1219833	1757693	1431158	1683313	1312650	0.766456	-0.0959163	0.466971	-0.19409	0.681159	-0.0981738
	2661 Isocarbamid	33	C8H15N3O2	[M+H]+	186.124	0.5	16.42	4603480	5873395	19443080	5955850	7046194	18991776	8735641	11813560	9289504	0.918214	-0.0966853	0.995805	0.00392308	0.874896	0.100608
	2576 Pro Glu Arg Val Lys	31	C27H49N9O8	[M+H]+	628.378	-5.7	3.98	679538	821819	1317935	805936	904908	1305004	895547	782724	699921	0.803459	-0.0972308	0.506269	0.245468	0.261601	0.342699
	2735 4-Hydroxycinnamyl aldehyde	35	C9H8O2	[M-H]-	147.045	-7.2	6.84	21083836	24634626	50391604	31140804	32425624	39847448	31766772	34390320	37064700	0.812777	-0.10567	0.812553	-0.102988	0.984585	0.0026822
	1405 Arg Pro Gly	14	C13H24N6O4	[M+H]+	329.193	0.4	12.3	1426462	1611383	2022434	1387322	1808284	2258562	1839072	2328624	1973772	0.690981	-0.108142	0.190299	-0.279367	0.474938	-0.171224
	1817 Pyridine-3,4-dicarboxylic acid	19	C7H5NO4	[M-H]-	166.015	10.9	3.78	2276500	-	1736310	1686341	2399416	1562820	2190875	-	-	0.744031	-0.112266	0.673813	0.17878	0.456221	0.291046
	580 D-(-)-Ribose	1	C5H10O5	[M-H]-	149.046	-7	9.02	5366803	5319370	3108101	5170360	6380570	3384996	3692915	4285994	3814292	0.756409	-0.114717	0.433433	0.226114	0.303796	0.340831
	600 .beta.-D-Glucopyranose, 1,6-anhydro-	1	C6H10O5	[M-H]-	161.046	-5.9	10.57	2687242	3390442	3663550	2891950	3556978	4116958	3940768	3720626	3577602	0.580874	-0.117237	0.181903	-0.206337	0.576464	-0.0890994
	2902 (5S,6R)-2'-Deoxyuridine glycol	39	C9H14N2O7	[M-H]-	261.073	-0.1	14.11	2042700	1824852	3103796	2118550	2296034	3154108	2351106	2498299	2397808	0.715194	-0.118606	0.828375	-0.0559887	0.756487	0.0626177
	1833 4,6-Diamino-5-formamidopyrimidine	20	C5H7N5O	[M+H]+	154.072	13.4	11.53	45935	56103	-	56021	58814	-	47755	81441	109031	0.585785	-0.123842	0.156792	-0.738625	0.212396	-0.614783
	1855 Sethoxydim	20	C17H29NO3S	[M+H]+	328.194	0	16.58	3056515	3613326	3176006	3264206	3642114	3824379	3631497	4764980	3583796	0.280095	-0.124157	0.166686	-0.283074	0.377257	-0.158917
	2384 Ser Tyr Lys	28	C18H28N4O6	[M+H]+	397.208	4.4	13.66	528057	544987	729480	554671	508091	902877	664442	667975	583401	0.718041	-0.12498	0.618996	-0.087942	0.90272	0.0370379
	2428 Tyr Lys Ser	28	C18H28N4O6	[M+H]+	397.208	4.4	13.66	528057	544987	729480	554671	508091	902877	664442	667975	583401	0.718041	-0.12498	0.618996	-0.087942	0.90272	0.0370379
	553 (S)-2-Hydroxyglutarate	1	C5H8O5	[M-H]-	147.03	-6.8	11.95	20345658	20723562	26399710	20855832	24031294	28773240	22115018	27949074	23518266	0.532016	-0.126665	0.481933	-0.125137	0.993264	0.00152866
	1247 Isonicotinic acid	7	C6H5NO2	[M-H]-	122.025	-8.6	5.39	9317374	11145997	26854234	11981826	13676349	26028790	5543040	5515180	5430084	0.847733	-0.127423	0.138587	1.52093	0.0569688	1.64836
	818 trans-Cinnamic acid	1	C9H8O2	[M+H-H2O]+	131.049	0.4	6.91	10781041	10776021	13315907	12242898	12588776	13329402	12044775	12791409	11434293	0.292276	-0.129993	0.64358	-0.0566865	0.28147	0.0733061
	2166 Lyso-PAF C-16	25	C24H52NO6P	[M+Cl]-	516.323	-3	13.29	644126	672141	846782	674764	742226	950646	671577	748915	713887	0.549519	-0.130381	0.893831	0.01925	0.417025	0.149631
	2832 Cys Phe Lys	38	C18H28N4O4S	[M+H]+	397.19	1	10.15	729277	793344	769904	913353	763648	833015	785663	778214	757958	0.198816	-0.130759	0.657976	-0.018328	0.227463	0.112431
	1198 8-methyl Nonanoic acid	5	C10H20O2	[M-H]-	171.139	-4.4	2.8	1876192	1973232	4197124	2293755	2490582	4068562	3133593	3128398	3139093	0.789859	-0.13778	0.583465	-0.224457	0.761244	-0.0866772
	2771 Lys-Leu	36	C12H25N3O3	[M+H-H2O]+	242.186	-0.4	12.02	842620	1000014	1342196	773616	1027310	1703884	1534204	1176646	1514272	0.751465	-0.13812	0.138286	-0.407777	0.469589	-0.269657
	1103 L-Proline	2	C5H9NO2	[M+H]+	116.071	3.4	19.58	1918432	2355808	4974308	3341597	3027440	3818072	3859122	4059742	3669244	0.765846	-0.139446	0.4625	-0.325346	0.142174	-0.1859
	2253 Val-Leu	27	C11H22N2O3	[M+H-H2O]+	213.16	0.2	6.55	1382364	1252521	1549581	1338988	1494474	1784476	1275171	1415834	1286432	0.407608	-0.142205	0.516524	0.0732044	0.197061	0.21541
	971 Glutaric acid	1	C5H8O4	[M-H]-	131.035	-7.5	10.74	84494	264186	527874	332529	236608	398276	248098	313294	416315	0.835919	-0.142289	0.818679	-0.157559	0.962081	-0.0152703
	2005 Calcimycin	22	C29H37N3O6	[M+H]+	524.275	9.1	14.04	1164456	1148032	1492382	1274846	982113	1944823	1517228	1314204	1418655	0.687962	-0.143154	0.305957	-0.159645	0.958513	-0.0164911
	2644 Thr Pro Gly	32	C11H19N3O5	[M+H]+	274.14	3.1	14.19	-	-	31314	26628	-	36315	24286	34101	24574	0.591109	-0.143273	0.723772	-0.0846145	0.830884	0.0586586
	254 1,5-Pentanediamine	0	C5H14N2	[M+H-NH3]+	86.0964	9	10.71	8799134	9170438	15876562	13167508	10206800	14049027	11114022	11507528	10526962	0.667585	-0.144947	0.924896	0.0300469	0.299503	0.174994
	579 Lys-Val	1	C11H23N3O3	[M+H]+	246.181	1.1	10.08	-	-	-	-	14632727	-	17196148	13033766	13085688	0.373901	-0.149432	0.0684617	-0.389328	0.293331	-0.239895
	2099 Gln-Val-Arg	24	C16H31N7O5	[M+2H]2+	201.627	-0.1	17.91	72746	62255	95487	76134	92466	87659	89214	92004	77384	0.476218	-0.152911	0.433855	-0.166042	0.911512	-0.0131308
	1391 Trimethoprim	14	C14H18N4O3	[M+H]+	291.145	14.2	10.4	-	-	-	30603	-	-	-	-	-	0.373901	-0.153774	NA	0	0.373901	0.153774
	1292 17-phenyl trinor-13,14-dihydro Prostaglandin A2	10	C23H30O4	[M-H]-	369.207	14.5	8.02	-	70725	1590784	455294	525169	900343	365462	1047433	634915	0.910267	-0.155021	0.838844	-0.277752	0.829146	-0.122731
	156 2-Amino-1-phenylethanol	0	C8H11NO	[M+H-H2O]+	120.081	1.9	6.91	841427392	894393216	1082695168	1025508096	1011235648	1102588672	951355136	993481792	980363776	0.244851	-0.155522	0.657025	-0.0536	0.0825954	0.101922
	872 Busan	1	C9H6N2S3	[M-CH2SCN]-	165.979	-5.2	3.78	131941384	-	102205752	108034744	145591584	83701520	118441120	-	-	0.674616	-0.157596	0.559322	0.246128	0.326532	0.403724
	2610 Asn-Gln-Lys	31	C15H28N6O6	[M+2H]2+	195.111	10.8	13.72	1822173	449178	203699	1823091	715651	232472	326769	304022	356438	0.893056	-0.16306	0.380666	1.326	0.27539	1.48906
	2325 Asn Gly Thr Ile Asp	27	C20H34N6O10	[M+H]+	519.241	-0.6	10.09	3353136	3109150	4214304	3672126	4048378	4278182	3360753	3673040	3188436	0.309446	-0.168425	0.698684	0.0627411	0.0591746	0.231167
	2349 Ala Ser Asn Asp Leu	27	C20H34N6O10	[M+H]+	519.241	-0.6	10.09	3353136	3109150	4214304	3672126	4048378	4278182	3360753	3673040	3188436	0.309446	-0.168425	0.698684	0.0627411	0.0591746	0.231167
	1901 Citraconic acid	20	C5H6O4	[M-H]-	129.019	-8	16.34	4314650	4313892	5872856	4898028	5131260	6290451	4637174	4916267	4411518	0.419824	-0.170426	0.757012	0.0543807	0.159337	0.224807
	1774 DL-Phenylalanine	19	C9H11NO2	[M-H-NH3]-	147.045	-7.2	6.84	21083836	24634626	50391604	31140804	32425624	44704644	31766772	34390320	37064700	0.711257	-0.171888	0.812553	-0.102988	0.732186	0.0689003
	1382 PyroGlu-Arg-Arg	13	C17H31N9O5	[M+2H]2+	221.63	0.5	19.82	1461017	1371576	2596558	1369127	2069906	2683820	989823	1471588	1256493	0.694455	-0.173477	0.24425	0.546237	0.118586	0.719715
	424 Pro-Phe	0	C14H18N2O3	[M+H]+	263.139	-0.1	2.85	1240803	1268032	1946142	1560683	1607217	1872417	1475017	1634484	1530429	0.47923	-0.178096	0.80633	-0.0586851	0.283224	0.119411
	2425 Ser-Leu	28	C9H18N2O4	[M+H-H2O]+	201.123	-0.8	3.9	987162	1005386	841986	1035770	1167144	1006695	1023217	966245	769109	0.155159	-0.179286	0.798329	0.0391905	0.175507	0.218476
	904 Benzaldehyde	1	C7H6O	[M+H]+	107.049	3.3	6.84	5759686	6593367	7688397	7341620	7345149	8040925	6743673	7956681	7348302	0.212933	-0.181464	0.367503	-0.137704	0.618806	0.0437606
	902 Gestrinone	1	C21H24O2	[M+H]+	309.185	12.9	16.19	107695	116021	133698	78614	145196	181630	122354	127825	134034	0.634065	-0.181892	0.346296	-0.10431	0.827088	0.0775821
	1918 4-Imidazolecarboxaldehyde	21	C4H4N2O	[M+H]+	97.0396	4.7	4.52	12647884	11940719	-	13523803	11306690	12572708	9490017	10926350	11413060	0.37088	-0.182902	0.809112	0.049899	0.0978003	0.232801
	570 Phenylacetaldehyde	1	C8H8O	[M+H-H2O]+	103.054	4.6	6.83	67574416	72013424	81879400	84727424	82143432	84564048	75036720	77055592	75347104	0.0813023	-0.183092	0.665588	-0.038389	0.00156537	0.144703
	2482 L-Canavanine	29	C5H12N4O3	[M+H]+	177.098	-14.8	8.55	-	-	-	50975	-	-	192457	-	804844	0.373901	-0.184395	0.258992	-3.2513	0.265587	-3.06691
	311 Thr Glu Glu	0	C14H23N3O9	[M+H]+	378.151	0.2	14.13	3422314	3534157	4877376	3432218	4319518	5705807	4890235	5742548	5380965	0.540634	-0.185496	0.0578705	-0.436392	0.294066	-0.250896
	1219 Furegrelate	6	C15H11NO3	[M+H]+	254.081	-14.8	10.75	-	29955	-	-	-	36826	1307351	1401724	1246441	0.84721	-0.185922	9e-06	-6.30709	9.38e-06	-6.12117
	728 DIHYDRO TANSHINONE	1	C18H14O3	[M+H]+	279.102	-2	10.03	901779	957472	875298	139102	1432886	1539220	2231315	2386543	2375260	0.794373	-0.186172	1.39e-05	-1.35463	0.0460351	-1.16846
	1287 Tyr-Ile-Lys	9	C21H34N4O5	[M+2H]2+	212.134	-12.9	16.03	12784982	10849802	15005571	12213814	13813960	18134198	13744287	13900005	12476338	0.437708	-0.192696	0.720007	-0.0542359	0.501334	0.13846
	727 Tetramethylpyrazine	1	C8H12N2	[M+H]+	137.107	-0.2	11.08	6590244	9510160	14263158	8860573	9977733	15880046	10697092	11612329	12454875	0.666062	-0.193357	0.557121	-0.195265	0.994863	-0.00190791
	2922 Isopentyl pyrophosphate	40	C5H14O7P2	[M-H-H2O]-	229.004	-12.8	24.28	-	49451	-	34712	-	34744	37694	-	30351	0.84037	-0.194161	0.862729	-0.168311	0.969824	0.02585
	2264 E-64d	27	C17H30N2O5	[M-H]-	341.208	0.6	2.63	551416	754265	1612938	818135	1002926	1521345	1077833	962258	1055794	0.733899	-0.195601	0.865499	-0.085066	0.719833	0.110535
	834 3,4-Dihydrocoumarin	1	C9H8O2	[M+H]+	149.06	-0.7	6.79	10388978	10919261	11786078	11818026	14182135	11958197	11783933	12098686	11655135	0.134914	-0.197834	0.129771	-0.102769	0.35771	0.0950651
	2104 Cyanuric acid	24	C3H3N3O3	[M-H]-	128.01	-12.2	11	792007	1821042	2288948	2086264	924948	2619039	1061561	881188	1532164	0.734527	-0.19983	0.380303	0.496393	0.251529	0.696222
	846 Asp Ile Ser Glu	1	C18H30N4O10	[M-H]-	461.189	0.8	12.56	22680120	25807348	33702348	26104102	30496768	37808616	26685124	28709024	26834088	0.438054	-0.199972	0.997127	-0.000674237	0.307534	0.199298
	832 Niacin (Nicotinic acid)	1	C6H5NO2	[M+H]+	124.039	2.4	10.82	980517	2126287	2637339	2553548	2228996	1822575	724339	535832	1056053	0.619174	-0.201493	0.0898305	1.31032	0.0053666	1.51181
	2061 Lys Val Gly	23	C13H26N4O4	[M+H]+	303.203	-0.3	23.27	421488	443306	587118	533656	335482	800779	629761	412389	439083	0.641412	-0.201822	0.914925	-0.0288446	0.698762	0.172978
	188 1,5-Pentanediamine	0	C5H14N2	[M+H-NH3]+	86.0964	9	13.61	12325659	-	-	13392328	10642444	-	-	-	-	0.582784	-0.202073	0.373901	0.273667	0.152774	0.47574
	2431 Propranolol	29	C16H21NO2	[M+H]+	260.164	-13.5	16.33	765219	759664	1018511	791159	778390	1361388	961501	1219310	844429	0.572332	-0.204607	0.314691	-0.250295	0.894174	-0.0456876
	2590 Met Ser Phe Thr Phe	31	C30H41N5O8S	[M+H]+	632.275	5.1	10.99	2918853	2428076	1391995	3381318	2944534	1448330	2752637	2933054	2615706	0.664535	-0.206173	0.320189	-0.300836	0.781512	-0.0946633
	1078 Ethenzamide	2	C9H11NO2	[M+H]+	166.086	-4.5	10.42	4452588	5670574	8305481	5631070	4332402	11339068	8263790	4005547	5351534	0.713964	-0.209076	0.881462	0.0646646	0.648205	0.27374
	2901 (S)-Desoxy-D2PM	39	C17H19N	[M+H]+	238.159	9.6	14.58	18760	-	-	-	-	25511	-	32016	-	0.672693	-0.209641	0.559846	-0.386372	0.7987	-0.176731
	1906 6-Fluoro-4-hydroxycoumarin	20	C9H5FO3	[M-H]-	179.015	-13.4	10.52	2313815	1889941	2975674	2682991	2639289	2982669	3815528	2503207	2808590	0.323985	-0.210102	0.269484	-0.346323	0.541194	-0.136221
	29 N-acetylaspartate	0	C6H9NO5	[M-H]-	174.041	-4.6	11.83	4054851	4110889	6008518	4993109	5157500	6254436	2117594	2304226	2957886	0.380053	-0.210866	0.0305382	0.941638	0.00307814	1.1525
	2481 Leu Ala Thr	29	C13H25N3O5	[M+H]+	304.187	0.7	14.34	-	-	-	-	78571	85391	116797	116651	136202	0.134602	-0.211055	0.000934309	-0.893866	0.00559492	-0.682812
	2036 Phenyltoloxamine	23	C17H21NO	[M+H]+	256.17	-8.6	15.78	53482	61020	103013	63666	96777	91404	88577	123954	99598	0.5699	-0.211433	0.165535	-0.521028	0.24197	-0.309595
	1504 N-Carboxyethyl-.gamma.-aminobutyric acid	16	C7H13NO4	[M-H]-	174.077	-4.5	9.32	4482825	6364606	13716437	7010514	9262116	12188992	7406222	8972139	8266536	0.70475	-0.21248	0.9929	-0.0047512	0.46214	0.207729
	1677 Val His Leu Asp	18	C21H34N6O7	[M-H]-	481.242	-0.7	11.1	1873877	1887073	1710139	2313318	2206226	1836691	1817164	2225194	1969218	0.13005	-0.216344	0.243895	-0.135915	0.572458	0.0804292
	315 Harmane	0	C12H10N2	[M+H]+	183.092	-0.4	3.54	2878492	3044048	4786942	3611565	3682141	5160800	3644976	3801825	3660516	0.503556	-0.217779	0.839176	-0.0526217	0.426236	0.165157
	2331 Picroside I	27	C24H28O11	[M+H-H2O]+	475.16	13.7	13.48	2313661	2873885	4010431	2907040	3095506	4703691	2923073	4165082	3387908	0.543289	-0.219063	0.52772	-0.187708	0.915036	0.0313549
	2391 (-)-N-Acetylneuraminic acid	28	C11H19NO9	[M-H-H2O]-	290.088	0.5	10.08	13071221	13478881	12743634	13963269	14406364	17392428	13639589	13838007	14715462	0.120952	-0.219853	0.0697829	-0.102706	0.350467	0.117146
	2745 O-Succinyl-L-homoserine	35	C8H13NO6	[M-H-H2O]-	200.056	-2.7	10.21	1078965	1221320	1829783	1167666	1573747	2075152	1336656	1446022	1225878	0.54797	-0.221839	0.873574	0.0430829	0.375012	0.264922
	245 Uridine monophosphate (UMP)	0	C9H13N2O9P	[M-H]-	323.029	-4	12.22	-	-	-	-	198449	295668	1448345	1454588	1668611	0.367904	-0.222998	5.22e-05	-2.94757	8.31e-05	-2.72457
	2296 Benzhydrol	27	C13H12O	[M+H-H2O]+	167.085	-10.9	6.8	2631278	2987126	2996450	4100455	3733626	2225207	2431661	2681144	2906679	0.457617	-0.22363	0.337735	0.103317	0.31331	0.326947
	231 D-(+)-Ribonic acid .gamma.-lactone	0	C5H8O5	[M-H+H2O]-	165.041	-4.6	10.91	25488396	21460032	11612587	32892440	24518984	11068401	20956854	15814734	17906502	0.68505	-0.225738	0.782478	0.0989777	0.519936	0.324716
	665 Isopalmitic acid	1	C16H32O2	[M-H]-	255.233	0.2	2.63	-	-	-	-	-	3240449	-	-	-	0.373901	-0.228306	NA	0	0.373901	0.228306
	1199 2-Hexyldecanoic acid	5	C16H32O2	[M-H]-	255.233	0.2	2.63	-	-	-	-	-	3240449	-	-	-	0.373901	-0.228306	NA	0	0.373901	0.228306
	1222 Ser Lys Val Glu	6	C19H35N5O8	[M-H]-	460.241	2.2	2.89	1885888	2225530	4243454	2240807	3024005	4537534	3176787	2984086	2759454	0.654013	-0.230509	0.812892	-0.0944789	0.689792	0.13603
	1338 2.alpha.-Mannobiose	11	C12H22O11	[M+NH4]+	360.15	0.2	12.58	-	-	-	268617	-	259737	4175041	5712555	4981368	0.118744	-0.230835	0.00043378	-4.56343	0.000448429	-4.33259
	702 Benzyl alcohol	1	C7H8O	[M+H-H2O]+	91.0542	6.3	6.84	6305028	6494253	7172910	7790492	7585842	8123691	7086080	7353818	7079105	0.0185267	-0.23467	0.137844	-0.107619	0.0217857	0.127051
	1410 Trp-Arg-Arg	14	C23H36N10O4	[M+2H]2+	259.153	-1.6	18.76	185388	163654	135315	209878	239190	121376	173090	203937	223485	0.494995	-0.236014	0.133687	-0.310122	0.806631	-0.0741078
	2960 13-Acetyl-9-Dihydrobaccatin III	41	C33H42O12	[M-H]-	629.26	-1.5	11.11	2588289	2421041	1703721	2659999	2757742	2492810	2370952	2351476	2397512	0.230021	-0.23681	0.643781	-0.0848965	0.0283709	0.151913
	1822 Cyanuric acid	20	C3H3N3O3	[M-H]-	128.01	-12.2	7.75	19669760	21195456	17893052	21308898	26668688	21292392	22017320	20983914	23155124	0.159082	-0.237438	0.0969149	-0.171088	0.613218	0.0663504
	2059 N-(2-Furoyl)glycine	23	C7H7NO4	[M-H+H2O]-	186.041	-2.7	11.81	1473547	1602676	2403314	2060442	2619343	1785204	1742520	2420885	1818920	0.436667	-0.238594	0.666917	-0.126652	0.647457	0.111942
	1184 (R)-(+)-2-Pyrrolidone-5-carboxylic acid	5	C5H7NO3	[M-H]-	128.035	-8.7	11.04	60333700	116028168	132199976	121938648	67324160	174921040	134195024	80886448	110172928	0.650557	-0.239107	0.844939	-0.0760089	0.727232	0.163098
	1456 Triphenylphosphine oxide	15	C18H15OP	[M+H]+	279.093	-9.1	4.29	1164835	1365303	1329643	1401311	1427296	1731966	1378051	1374852	1343368	0.129908	-0.240696	0.277242	-0.0857922	0.220635	0.154904
	965 L-Isoleucine	1	C6H13NO2	[M+H]+	132.102	0.7	10.73	18598584	21470984	30356308	29694926	22293604	31390930	24150948	21359724	21856984	0.39243	-0.243586	0.793426	0.0640495	0.141821	0.307636
	2473 Leu-Gln	29	C11H21N3O4	[M+H]+	260.161	2	16.33	765219	759664	1018511	879977	778390	1361388	991562	1219310	1064117	0.469699	-0.247677	0.08814	-0.364735	0.680511	-0.117059
	1204 DNOC	6	C7H6N2O5	[M-H]-	197.02	11.7	13.37	-	-	-	16451	-	-	-	-	-	0.373901	-0.24871	NA	0	0.373901	0.24871
	1627 4-Nitrobenzylamine	17	C7H8N2O2	[M+H]+	153.066	1	8.35	-	68376	86257	68851	51735	116531	59390	51874	72475	0.611958	-0.248711	0.713689	0.119231	0.430231	0.367941
	234 Tropic acid	0	C9H10O3	[M+H-H2O]+	149.06	-0.7	6.79	10388978	10919261	12842461	13762239	14182135	12632201	11783933	12098686	13015640	0.0710993	-0.248732	0.332719	-0.111638	0.107178	0.137094
	2796 Leu Glu Cys Glu	36	C19H32N4O9S	[M-H]-	491.182	-1.7	10.84	1255246	1158000	1885756	1485800	1447349	2189091	1502733	1758771	1581318	0.454829	-0.252773	0.492698	-0.171846	0.731129	0.0809269
	2220 Ser His Ile	26	C15H25N5O5	[M+H]+	356.193	1.8	10.57	107339	-	-	100093	140250	96559	112211	117160	-	0.306453	-0.254125	0.365918	-0.166037	0.711303	0.0880879
	2069 D-Lactic acid	23	C3H6O3	[M-H]-	89.0244	-12.6	23.5	-	-	-	-	-	2496477	-	-	-	0.373901	-0.262519	NA	0	0.373901	0.262519
	990 Glu Ile Arg Glu	1	C22H39N7O9	[M+H]+	546.288	-0.2	12.15	3784869	3961726	5610016	5318014	5330330	5386464	5367466	5310174	5435694	0.199546	-0.263653	0.18968	-0.270701	0.566497	-0.00704795
	918 Phe Ala	1	C12H16N2O3	[M+H]+	237.123	-2	4.58	1599642	1841822	2290006	1604862	2668254	2612405	4226676	4607374	4423868	0.391042	-0.264661	0.000402244	-1.20988	0.00423767	-0.945217
	2414 Guanidineacetic acid	28	C3H7N3O2	[M+H]+	118.061	-13.6	6.45	-	-	-	-	-	31415	-	-	-	0.373901	-0.265487	NA	0	0.373901	0.265487
	2527 Gamma-Glu-Leu	30	C11H20N2O5	[M-H]-	259.13	-2.9	4.31	600356	646646	1176254	815956	794488	1305819	713606	776994	699361	0.545358	-0.267174	0.697758	0.146042	0.224533	0.413216
	1215 Arg Glu Ala Asp Ile	6	C24H42N8O10	[M+H]+	603.31	4.7	4.04	3219739	3000649	2592991	4529014	3328932	2765937	2002430	2386306	1936783	0.335218	-0.269544	0.0229714	0.478511	0.056344	0.748055
	1683 Leu Leu Ala Glu Glu	18	C25H43N5O10	[M+H]+	574.308	14.9	7.4	1366898	-	1831687	1242309	1117015	1609346	-	918655	954889	0.69754	-0.269977	0.496489	0.74319	0.10373	1.01317
	1669 Propafenone	18	C21H27NO3	[M+Na]+	364.188	-11.8	10.24	-	-	37873	47100	-	37132	-	-	-	0.399162	-0.276692	0.373901	0.182714	0.157203	0.459406
	2924 Asn-Pro-Lys	40	C15H27N5O5	[M+H]+	358.209	2.2	19.02	-	-	48370	62849	-	-	-	38727	63224	0.835406	-0.277121	0.507922	-0.711432	0.699564	-0.434311
	2112 Lys-Thr	24	C10H21N3O4	[M+H-H2O]+	230.15	0.8	16.38	39212448	40588420	36637080	44047016	48196936	49826172	50023540	54464460	49492064	0.0146131	-0.287042	0.00306498	-0.403182	0.164088	-0.11614
	871 ALANYL-dl-PHENYLALANINE	1	C12H16N2O3	[M+H]+	237.123	-2	4.58	1599642	1841822	2290006	1604862	2668254	2725197	4226676	4607374	4423868	0.368177	-0.288102	0.000402244	-1.20988	0.005388	-0.921775
	145 p-Tolyl Sulfate	0	C7H8O4S	[M-H]-	187.007	-4	3.1	6611234	6966077	10659473	8065390	9016937	12566025	8791417	9627507	8856077	0.39263	-0.290754	0.486315	-0.170381	0.601087	0.120373
	1891 L-Lactic acid	20	C3H6O3	[M-H]-	89.0244	-12.6	21.9	-	-	-	1602207	-	2521158	-	-	-	0.335211	-0.292873	NA	0	0.335211	0.292873
	2621 4-(Dimethylamino)azobenzene N-oxide	31	C14H15N3O	[2M+H]+	483.25	12	11.2	12400536	7463382	7011161	12252081	11962987	8736066	10539580	12395315	11319199	0.381462	-0.294059	0.245292	-0.350007	0.745518	-0.0559483
	2569 Met-Arg-Arg	30	C17H35N9O4S	[M+2H]2+	231.634	14.6	14.66	19993	-	23552	-	-	39743	-	31404	-	0.574017	-0.294477	0.725814	-0.124588	0.764545	0.169888
	1756 Fluorouracil	19	C4H3FN2O2	[M-H]-	129.011	1.7	7.86	1173129	1259342	2397784	1772675	1746470	2408408	1070404	1274779	1270243	0.462005	-0.295337	0.369	0.417934	0.0272694	0.713271
	1428 Lys-Asp-Arg	14	C16H31N7O6	[M+H]+	418.241	-1.6	10.75	-	-	-	-	98988	111019	-	113987	-	0.135799	-0.296472	0.373901	-0.204574	0.7179	0.0918983
	1273 Sarcosine	8	C3H7NO2	[M-H]-	88.0404	-11.4	27.14	-	-	-	1034229	768956	1029420	841342	-	-	0.115785	-0.296648	0.373901	-0.0447343	0.171459	0.251913
	2468 TTNPB	29	C24H28O2	[M+H]+	349.216	0	14.06	32831	35568	37513	29546	49159	51447	40398	42081	34941	0.317565	-0.297331	0.206536	-0.148812	0.591046	0.148519
	934 Guanidineacetic acid	1	C3H7N3O2	[M+H]+	118.061	15.2	8.97	2194322	1386668	2764161	1897544	3087196	2816459	2819670	2879272	2496919	0.417894	-0.298041	0.213036	-0.369241	0.746066	-0.0711996
	1733 Lys-Lys-Lys	18	C18H38N6O4	[M+2H]2+	202.155	0	14.95	24716	-	-	29200	-	32708	29821	21795	29933	0.207405	-0.30099	0.186572	-0.268677	0.892341	0.0323132
	2192 Thr Thr Gly	26	C10H19N3O6	[M+H]+	278.135	2.3	12.8	216339	269236	295918	188765	391014	383146	481759	459991	460517	0.437279	-0.30119	0.00106963	-0.843456	0.0925315	-0.542266
	1488 Ser Ala Val Glu	15	C16H28N4O8	[M-H]-	403.183	0.6	9.68	16065110	17404374	19784490	19654450	19914372	26141502	22979236	24853460	21594072	0.156404	-0.303231	0.0200762	-0.382603	0.621827	-0.079372
	1943 L-Asparagine	22	C4H8N2O3	[M-H]-	131.046	-14.6	3.66	110935	227964	83705	124788	180365	216332	-	-	-	0.558048	-0.303319	0.0513456	2.87881	0.00437032	3.18213
	2027 Arg-Asp-Lys	23	C16H31N7O6	[M+2H]2+	209.624	3	16.87	-	-	45836	-	57881	50255	67350	49590	65656	0.298768	-0.304584	0.0295364	-0.655364	0.208858	-0.35078
	2233 Pro-Gln-Arg	26	C16H29N7O5	[M+2H]2+	200.619	0.6	19.67	13510804	12930788	18399748	14946048	16335472	24211168	11184231	13270269	12478214	0.351023	-0.307468	0.224779	0.27993	0.103834	0.587398
	1490 Ethylmorphine	15	C19H23NO3	[M+H]+	314.175	-12	17.13	25682	38507	48684	42789	49456	47934	41355	32829	42870	0.260689	-0.31257	0.858884	-0.0524738	0.106949	0.260096
	680 Benzamidine	1	C7H8N2	[M+H-NH3]+	104.049	3.1	6.92	147526	147814	115081	158320	193334	158690	136734	135012	125747	0.10426	-0.314365	0.724318	0.0461751	0.0359216	0.360541
	1059 7-Hydroxy-4-methylcoumarin-3-acetic acid	1	C12H10O5	[M+H]+	235.06	-14.9	4.58	187046	167758	224401	226379	257153	236700	491336	353128	485190	0.0679352	-0.314388	0.00648843	-1.1989	0.0115268	-0.884517
	1331 Mesaconic acid	11	C5H6O4	[M-H]-	129.019	-8	12.3	3493577	3764342	5638164	4496794	5278606	6271748	2533097	2826309	2186457	0.283012	-0.315384	0.0632574	0.773175	0.00655537	1.08856
	712 Gly-Ala-Arg	1	C11H22N6O4	[M+H]+	303.178	0.9	12.88	-	-	-	-	20503174	25669008	46968176	42937064	41279640	0.179803	-0.317045	9.14e-05	-1.37431	0.0017614	-1.05727
	1758 PPOH	19	C15H18O3	[M+Na]+	269.115	-11.2	4.64	-	70133	-	63885	45975	-	-	73596	-	0.741002	-0.31872	0.967741	-0.049069	0.784014	0.269651
	2200 Pro Ala Glu	26	C13H21N3O6	[M+H]+	316.15	-1.9	10.93	387821	441716	336956	348432	591663	514915	443396	493548	398465	0.284568	-0.318851	0.240199	-0.195104	0.63136	0.123747
	2807 3-[4-(2-methylbutan-2-yl)phenoxy]benzoic acid	37	C19H22O2	[M+H]+	283.169	-11.5	11.37	-	45870	-	-	-	68372	-	-	-	0.684426	-0.319036	0.373901	0.428132	0.373901	0.747168
	1731 Pro-Met(O)	18	C10H18N2O4S	[M+H]+	263.106	0.7	6.48	2350280	2316906	2449286	3066700	3116329	2701754	2853212	3295098	3041520	0.0125017	-0.320174	0.00671862	-0.368876	0.607993	-0.0487016
	2158 [6]-Gingerol	25	C17H26O4	[M+H-H2O]+	277.18	8.2	12.28	-	-	-	40919	-	-	40605	-	-	0.373901	-0.323779	0.373901	-0.318596	0.990454	0.00518325
	1649 3-Methylhippuric acid	18	C10H11NO3	[M-H]-	192.067	-2.7	3.72	1251619	1460134	2250670	1437992	1820662	2953607	1501934	1760071	1558115	0.489008	-0.324074	0.887312	0.0419757	0.371761	0.366049
	2203 L-.gamma.-Glutamyl-L-glutamic Acid	26	C10H16N2O7	[M-H-H2O]-	257.078	-5.5	7.83	2461338	2982410	5378583	3215752	3892668	6476984	1990637	2193978	2314372	0.529503	-0.328046	0.18582	0.735725	0.0771115	1.06377
	1846 GUVACINE	20	C6H9NO2	[M+H]+	128.071	2.3	20.39	-	2467508	2620866	2166409	4296318	2504865	3343191	2433026	3324184	0.421559	-0.32976	0.131127	-0.350969	0.954292	-0.0212095
	850 Gly-Arg	1	C8H17N5O3	[M+H]+	232.14	0.4	13.16	-	-	-	-	2712254	4507460	10683254	12484223	12332912	0.338477	-0.330452	8.92e-05	-2.1839	0.000534169	-1.85345
	1297 Leu Arg Gly Pro Ser	10	C22H40N8O7	[M+H]+	529.309	-2	9.33	731107	759697	1244111	1229213	997124	1215928	829540	941663	968614	0.266316	-0.331862	0.992867	-0.00258354	0.0536384	0.329279
	924 Norharmane	1	C11H8N2	[M+H]+	169.076	-0.1	3.77	17553110	19800380	27497936	25237098	25514890	31006086	23175788	24950852	24827116	0.187495	-0.334223	0.427991	-0.169844	0.209339	0.164379
	760 Harmine	1	C13H12N2O	[M+H]+	213.102	-15.2	19.77	-	-	-	-	-	17833	277444	-	-	0.373901	-0.334683	0.373901	-3.30958	0.386844	-2.9749
	2809 D-Tryptophan	37	C11H12N2O2	[M-H]-	203.083	-3	4.03	908834	1186870	2119054	1353961	1431795	2541230	1308572	1473214	1497688	0.52282	-0.33787	0.956394	-0.0219837	0.419056	0.315886
	666 Threonic acid	1	C4H8O5	[M-H]-	135.03	-7.4	10.31	18104260	20325894	20284140	20015540	23211108	31208436	22377806	24818352	23815340	0.199025	-0.342271	0.0158687	-0.274341	0.754229	0.0679301
	1173 Gly-Trp-Lys	5	C19H27N5O4	[M+H]+	390.214	12.6	9.32	55585	43053	98311	81374	65565	103184	134069	118535	99414	0.424874	-0.344816	0.0569301	-0.837827	0.083562	-0.493011
	1073 1-Deoxynojirimycin	1	C6H13NO4	[M+H-H2O]+	146.081	2.3	11.29	3580164	3179258	4257204	4408291	5360442	4238571	5792196	6159679	6508406	0.101188	-0.346497	0.00274406	-0.744742	0.0216165	-0.398245
	1164 Lys Phe Leu Glu	5	C26H41N5O7	[M-H]-	534.293	-3	3.1	1335107	1451473	2285717	1832430	1841936	2782207	1798438	1724074	1711029	0.34819	-0.348129	0.866785	-0.0451482	0.266789	0.302981
	2 DL-o-Tyrosine	0	C9H11NO3	[M-H]-	180.067	-4.5	6.99	2402026	2382095	4836782	3063648	3104325	6104005	2016888	2334747	2453690	0.532534	-0.351124	0.318953	0.499508	0.147087	0.850632
	1555 Ala-Pro	16	C8H14N2O3	[M+H]+	187.108	-0.1	10.62	1604554	1839821	1988002	2098471	2402442	2435942	2030923	2358334	2235488	0.031732	-0.352698	0.0537887	-0.286281	0.50907	0.0664168
	2241 Pro Ala	26	C8H14N2O3	[M+H]+	187.108	-0.1	10.62	1604554	1839821	1988002	2098471	2402442	2435942	2030923	2358334	2235488	0.031732	-0.352698	0.0537887	-0.286281	0.50907	0.0664168
	273 Pyridoxamine	0	C8H12N2O2	[M+H]+	169.097	-0.9	16.55	1127455	1392379	2119960	1544161	2017651	2370264	1797855	2191052	2102940	0.321638	-0.354476	0.204626	-0.392819	0.851811	-0.0383426
	279 Lys-His	0	C12H21N5O3	[M+H]+	284.172	1	12.3	-	-	3232603	-	3594050	5603188	6932498	8267176	8603312	0.284145	-0.359417	0.000767537	-1.29761	0.0134272	-0.938191
	1223 PyroGlu-Arg-Lys	6	C17H31N7O5	[M+2H]2+	207.627	0.4	18.73	3685356	4270545	3426226	4193942	5193179	5216663	4845826	6055220	5360287	0.0626384	-0.359572	0.0194396	-0.514675	0.319263	-0.155103
	1965 N.alpha.-Acetyl-L-lysine-N-methylamide	22	C9H19N3O2	[M+H]+	202.155	-1.5	15.36	21700	-	24415	23255	27189	36126	22599	30348	-	0.179816	-0.360616	0.488293	-0.139246	0.435353	0.221369
	842 Glycyl-glycine	1	C4H8N2O3	[M-H]-	131.046	-10	11	1857495	1912139	1198656	2054379	2088713	2237885	1528394	1351738	1866942	0.11683	-0.361028	0.801576	0.0657108	0.0278789	0.426739
	2647 Tyr-Val-Lys	32	C20H32N4O5	[M+2H]2+	205.126	13.6	14.09	-	-	14359	-	-	25793	13938	-	22066	0.435246	-0.364702	0.374944	-0.292855	0.882453	0.0718461
	2788 diazoxide	36	C8H7ClN2O2S	[M-H]-	228.984	7.9	24.85	-	33019	-	-	50154	-	-	-	-	0.705749	-0.368025	0.373901	0.599314	0.373901	0.967339
	2405 HUPERZINE A	28	C15H18N2O	[M+H]+	243.149	-15.2	14.92	-	-	22995	27298	-	27309	25318	41144	29889	0.30951	-0.368732	0.0576093	-0.822441	0.227132	-0.453708
	2285 Gln-Glu-Lys	27	C16H29N5O7	[M+H]+	404.214	9.5	2.84	-	-	37132	38133	42072	58082	-	-	-	0.164645	-0.370345	0.373901	0.0300987	0.140979	0.400443
	2694 Lys Glu Gln	34	C16H29N5O7	[M+H]+	404.214	9.5	2.84	-	-	37132	38133	42072	58082	-	-	-	0.164645	-0.370345	0.373901	0.0300987	0.140979	0.400443
	2950 Gln Lys Glu	41	C16H29N5O7	[M+H]+	404.214	9.5	2.84	-	-	37132	38133	42072	58082	-	-	-	0.164645	-0.370345	0.373901	0.0300987	0.140979	0.400443
	632 Ser-Glu	1	C8H14N2O6	[M+H]+	235.093	0.6	12.75	14200791	16131747	17786676	16553320	18253850	27411578	25414192	25729358	25766468	0.253589	-0.370736	0.000772694	-0.676558	0.220268	-0.305822
	1354 D-Pyroglutamic acid	12	C5H7NO3	[M+H]+	130.05	1	7.67	20158896	17104842	9609457	23775412	27598662	9751921	17121078	16816636	19627450	0.490501	-0.383023	0.531176	-0.192532	0.670452	0.190491
	2157 Phenyltoloxamine	25	C17H21NO	[M+H]+	256.17	-5.4	13.24	479039	235256	40527	525367	404489	55302	149463	119241	174618	0.706252	-0.384219	0.462296	0.767782	0.27185	1.152
	1366 Normorphine	12	C16H17NO3	[M+H]+	272.128	5.8	13.6	-	-	-	-	-	58155	-	43954	-	0.373901	-0.390676	0.373901	-0.206224	0.673656	0.184452
	2886 Cardiogenol C	39	C13H16N4O2	[M+H]+	261.135	13.8	11.19	60376	-	-	89575	-	-	202140	82287	65870	0.749188	-0.392581	0.132116	-1.90762	0.199017	-1.51504
	655 O-Acetyl-L-serine	1	C5H9NO4	[M+H-H2O]+	130.05	1	7.67	20158896	17104842	9609457	23775412	27598662	10193868	17121078	16816636	19627450	0.469751	-0.393416	0.531176	-0.192532	0.644557	0.200884
	2337 Lys-His	27	C12H21N5O3	[M+2H-NH3]2+	134.076	-5.4	17.83	-	-	-	-	-	19484	-	-	-	0.373901	-0.396306	NA	0	0.373901	0.396306
	2668 3-(N-Morpholino)-2-hydroxypropane sulfonic acid	33	C7H15NO5S	[M-H-H2O]-	206.049	-4.6	6.83	1620993	1938446	3281420	2778034	2677633	3579403	1074905	1075021	1075185	0.278243	-0.401358	0.0769544	1.08483	0.00246023	1.48619
	2699 Digoxigenin	34	C23H34O5	[2M+H]+	781.489	14.9	7.53	2751784	1991233	9996944	5220433	4596270	9728831	1601544	566997	853905	0.623958	-0.407106	0.203174	2.28594	0.0286744	2.69305
	2543 Suberoylanilide hydroxamic acid	30	C14H20N2O3	[M+H]+	265.155	-14.6	18.48	-	-	-	-	33750	-	30495	-	112410	0.373901	-0.409893	0.290212	-1.64895	0.36841	-1.23906
	191 2-Amino-1-phenylethanol	0	C8H11NO	[M+H-H2O]+	120.081	1	10.86	8760587	11235859	13177690	12801015	10755207	20526514	17737236	10873513	11480355	0.324327	-0.410155	0.415188	-0.273223	0.737097	0.136932
	1864 Astemizole	20	C28H31FN4O	[M+H]+	459.255	9	3.28	19885632	23687346	29183880	27322254	31010886	38353684	24385016	27048688	24010504	0.131624	-0.410236	0.770039	-0.0523269	0.104273	0.357909
	1138 Leu Arg Val Glu	3	C22H41N7O7	[M+H]+	516.314	14.9	9.33	-	1511295	5340352	3053971	2719333	3810488	2365552	2980485	-	0.633535	-0.412627	0.783105	0.338463	0.205301	0.75109
	1510 PI3-Kinase .alpha. Inhibitor 2	16	C16H15N3O2S	[M+H]+	314.096	-14.6	6.12	1570429	1740957	2036714	2070294	2241208	2814629	2316266	2306287	2250866	0.0873903	-0.414093	0.0209869	-0.362001	0.728277	0.0520911
	757 Leu Ile Asp Arg	1	C22H41N7O7	[M+H]+	516.314	14.9	9.33	-	1511295	5340352	3053971	2719333	3810488	2365552	2980485	-	0.632816	-0.414218	0.783447	0.338884	0.205574	0.753102
	1088 Sarcosine	2	C3H7NO2	[M-H]-	88.0404	-11.4	29.7	-	-	-	1058938	784761	1154816	1212730	-	797730	0.0864655	-0.416897	0.309831	-0.296859	0.687333	0.120038
	1065 L-Pyroglutamic acid	1	C5H7NO3	[M+H]+	130.05	1	7.67	20158896	17104842	8395438	23775412	27598662	9751921	17121078	16816636	19627450	0.470118	-0.420881	0.508596	-0.23039	0.670452	0.190491
	28 Gamma-Glu-Leu	0	C11H20N2O5	[M-H]-	259.13	-0.2	8.77	3098639	-	-	3792563	5120340	-	8287114	9888310	9762421	0.212054	-0.424159	0.000254844	-1.67527	0.00302229	-1.25111
	1275 2(5H)-Furanone	8	C4H4O2	[M+H]+	85.0284	9.3	12.34	-	-	-	157191	142608	180391	1598924	1832274	1711450	0.0201332	-0.428571	1.89e-05	-3.84941	2.21e-05	-3.42083
	56 Pro Pro Leu	0	C16H27N3O4	[M+H]+	326.207	-1	3.28	2820895	2816149	3878806	3846023	4266700	4746812	3608688	4334105	3643200	0.0640172	-0.434434	0.179878	-0.283977	0.293653	0.150457
	587 N-Acetyl-L-glutamic acid	1	C7H11NO5	[M-H-H2O]-	170.046	-4.6	11.35	1090025	1470165	1712056	1778060	2754332	1260779	1295999	1594729	1170364	0.344912	-0.439359	0.765531	0.073127	0.273832	0.512486
	2689 4-Imidazoleacrylic acid	34	C6H6N2O2	[M-H]-	137.036	-9.1	11.63	40067	64995	70403	103684	88552	46620	54140	36884	114082	0.338551	-0.444958	0.714884	-0.225186	0.71744	0.219771
	1301 Thr Gln	10	C9H17N3O5	[M+H]+	248.124	-0.4	13.07	916637	1109297	1568946	1366195	1265175	2264268	1882716	1958283	1986556	0.308382	-0.445553	0.0191387	-0.696947	0.385363	-0.251394
	1843 Niflumic acid	20	C13H9F3N2O2	[M+H-H2O]+	265.058	-0.1	9.51	1118205	1016218	1375847	1469994	1725660	1595292	1070132	1153140	1087626	0.0303885	-0.448729	0.578165	0.0843594	0.00319938	0.533088
	2708 3-Hydroxykynurenine	34	C10H12N2O4	[M+H-NH3]+	208.06	15.2	6.76	2493141	-	2821006	2730836	2315825	2223187	-	-	844431	0.511533	-0.449063	0.18509	2.6192	0.00258346	3.06826
	960 N-.alpha.-Acetyl-L-ornithine	1	C7H14N2O3	[M+H]+	175.108	0.5	10.03	5746336	5747686	6167546	7802170	8176753	8288684	1367098	1625903	1492536	0.000411455	-0.458418	1.02e-05	1.97726	2.34e-06	2.43568
	1561 CAY10498	16	C18H20N6	[M+H]+	321.182	6.8	17.28	-	-	31581	42413	-	33492	42520	-	-	0.355392	-0.46491	0.711555	-0.214343	0.663605	0.250567
	2251 trans-trismethoxy Resveratrol-d4	27	C17H18O3	[M+H]+	271.133	-14.3	8.21	48870	64921	56132	75875	95284	63429	62245	60379	46901	0.106083	-0.465248	0.985152	0.0033831	0.106661	0.468631
	962 5-Hydroxy-L-tryptophan	1	C11H12N2O3	[M-H]-	219.077	-2.8	7.4	4264880	4411819	7233395	6800274	7600420	7566557	6052456	6171199	5846880	0.113791	-0.465412	0.499305	-0.183697	0.00949001	0.281715
	125 Arg-Ala	0	C9H19N5O3	[M+H]+	246.156	0.9	12.3	-	-	-	-	12792929	15594926	48646932	57113244	56737908	0.14393	-0.472918	8.16e-05	-2.59375	0.000242895	-2.12083
	2458 2-Phthalimidoglutaric acid	29	C13H11NO6	[M-H]-	276.051	15	15.99	993470	770247	643694	960490	510425	1870480	541039	-	573657	0.49279	-0.472968	0.0608224	0.647423	0.209538	1.12039
	405 Gly-Lys	0	C8H17N3O3	[M+H]+	204.134	0.2	13.07	6923462	7596229	10612900	8992463	9345206	16567050	13672399	14434881	14793517	0.296646	-0.473863	0.007425	-0.771445	0.344756	-0.297582
	2804 Busan	37	C9H6N2S3	[M-CH2SCN]-	165.979	0.2	24.35	-	-	-	-	43320	-	41326	-	-	0.373901	-0.476149	0.373901	-0.441147	0.952852	0.0350016
	1848 Glu-Glu-Lys	20	C16H28N4O8	[M+H]+	405.198	-0.5	9.67	8001634	8434231	9513747	11361598	11715204	13229626	10552560	11445285	9566463	0.00903509	-0.484512	0.0566312	-0.282581	0.115686	0.201931
	992 (-)-11-Nor-9-carboxy-.DELTA.9-THC	1	C21H28O4	[M-H]-	343.192	-8.1	4.21	56170	-	-	47169	51065	-	-	-	56737	0.627034	-0.486762	0.993409	-0.0104719	0.635494	0.47629
	564 Arg-Ser	1	C9H19N5O4	[M+H]+	262.151	-0.3	13.36	-	-	-	-	2429672	4135419	7204662	7924052	7623439	0.268418	-0.488789	1.2e-05	-1.89064	0.00221545	-1.40185
	804 Sulfoacetic acid	1	C2H4O5S	[M-H]-	138.971	-8.4	14.94	1003568	1266419	1811447	1562212	1874220	2293508	1349033	1931428	1977625	0.159631	-0.489444	0.277471	-0.365462	0.619769	0.123982
	2739 Lys Glu Glu	35	C16H28N4O8	[M+H]+	405.198	0	10.89	74155	88240	68185	77941	111845	134112	104209	103360	78450	0.14798	-0.490272	0.148153	-0.310844	0.530004	0.179429
	2255 3-methyl-N-2-naphthylbutanamide	27	C15H17NO	[M+H]+	228.138	-14.9	13.87	-	-	-	-	-	33628	84297	-	62764	0.373901	-0.491836	0.129468	-1.83495	0.199463	-1.34311
	1367 Lys-Asp	12	C10H19N3O5	[M+H]+	262.14	-2.5	11.79	-	-	40272	-	86100	-	85397	-	-	0.411305	-0.491959	0.41188	-0.48555	0.992468	0.00640874
	1011 Pro-Gln	1	C10H17N3O4	[M+H]+	244.129	-0.8	3.31	727940	803651	1129037	1009674	1125734	1619723	968892	1195845	906303	0.178508	-0.497096	0.41687	-0.20696	0.331811	0.290136
	2928 Thr Asp	40	C8H14N2O6	[M+H]+	235.093	1.9	7.84	-	-	165107	127121	-	138198	-	-	-	0.682022	-0.497945	0.373901	1.92192	0.117038	2.41987
	2816 CAY10500	37	C32H32F3N3O2	[M+H]+	548.252	14.9	10.69	-	-	890127	785508	521493	712176	421101	492065	569216	0.424392	-0.498685	0.937011	-0.0528354	0.116386	0.44585
	2334 His Leu Tyr Lys	27	C27H41N7O6	[M-H]-	558.305	14.8	4.84	521858	509696	1044250	716445	840016	1383025	649249	725752	605863	0.346552	-0.501894	0.868725	0.0675404	0.198774	0.569434
	2805 Acebutolol	37	C18H28N2O4	[M+H-H2O]+	319.202	-14.2	16.33	458022	386729	666800	475479	743940	923440	736089	735006	627877	0.245943	-0.503507	0.0987735	-0.473653	0.918938	0.029854
	2878 1,2-Dilinolenoyl-sn-glycero-3-phospho-(1'-rac-glycerol)	39	C42H71O10P	[M+H]+	767.486	-13.2	14.13	487824	598657	683314	829781	775685	905484	746240	769225	676804	0.0220734	-0.504651	0.089264	-0.308843	0.0856698	0.195808
	1526 7-Diethylamino-3-formylcoumarin	16	C14H15NO3	[M+H]+	246.113	15.2	12.48	353644	438586	539763	215055	1297672	382592	240304	335720	331606	0.610888	-0.508854	0.0851943	0.55341	0.385036	1.06226
	278 Tyr-Pro	0	C14H18N2O4	[M+H]+	279.134	-0.1	5.52	2993272	2593116	3206307	4469034	4397602	3674882	3807801	3533660	3530015	0.0158696	-0.512335	0.0264919	-0.30617	0.108064	0.206164
	1872 JWH 309	20	C30H27NO	[M+H]+	418.216	-1.3	5.18	755816	871193	1135494	1193705	1344061	1406509	1216534	1339671	1210615	0.037812	-0.513784	0.049317	-0.447371	0.479218	0.066413
	1054 L-Homocitrulline	1	C7H15N3O3	[M+H-NH3]+	173.092	1.3	9.22	2433594	2521164	1962119	3368281	3381582	3208984	2664099	3455369	3450361	0.0051103	-0.525858	0.0484773	-0.468372	0.654617	0.0574856
	541 D-Fructose	1	C6H12O6	[M-H]-	179.056	-4	10.42	125966416	117858808	53504728	159563184	170106144	100255984	163936384	157752240	167051904	0.234371	-0.532021	0.0506476	-0.717004	0.421498	-0.184983
	544 Arg-Asp	1	C10H19N5O5	[M+H]+	290.146	-0.3	13.72	-	-	-	-	2120312	3384717	2968520	2995124	3043265	0.228631	-0.53254	4.08e-07	-0.864917	0.299546	-0.332377
	1189 Ellipticine	5	C17H14N2	[M+H]+	247.123	-10.8	8.59	-	-	-	28556	-	-	-	-	-	0.373901	-0.533756	NA	0	0.373901	0.533756
	2883 Gln Ala Glu Asp	39	C17H27N5O10	[M-H]-	460.168	-2.4	14.11	659612	625794	957788	961451	849094	1437922	972020	1047042	1022708	0.184215	-0.534205	0.0689483	-0.439357	0.724011	0.094848
	1980 L-Lactic acid	22	C3H6O3	[M-H]-	89.0244	-12.6	19.91	-	-	-	2103900	1757981	3231957	-	-	-	0.172143	-0.540597	NA	0	0.172143	0.540597
	862 Ala-Gly-Arg	1	C11H22N6O4	[M+H]+	303.178	0.2	12.91	-	-	-	-	26165784	33502288	46968176	47170852	46740300	0.151108	-0.543177	1.96e-09	-1.40787	0.00977295	-0.864694
	2271 Leu-Glu	27	C11H20N2O5	[M+H]+	261.144	-3.8	11.15	156723	101238	138324	147426	212840	217847	187601	147394	210047	0.0959225	-0.544813	0.113401	-0.459829	0.724636	0.0849841
	449 Arg-Gln	0	C11H22N6O4	[M+H]+	303.178	0.9	12.91	-	-	-	-	26165784	36331848	51872752	47170852	46748440	0.174702	-0.548685	5.18e-05	-1.39762	0.0164244	-0.848934
	1974 2-Naphthyl-D-alanine	22	C13H13NO2	[M+H]+	216.102	6.5	8.44	-	-	-	-	-	46672	-	-	-	0.373901	-0.552452	NA	0	0.373901	0.552452
	975 Ser-Ser-Arg	1	C12H24N6O6	[M+2H]2+	175.095	8.3	10.16	15516	-	16812	-	-	40964	-	-	-	0.509221	-0.555058	0.127231	0.273575	0.373901	0.828633
	2515 Thr Gly Thr	30	C10H19N3O6	[M+H]+	278.135	2.3	12.8	216339	198924	237909	188765	391014	383146	481759	251095	460517	0.198682	-0.55996	0.0729028	-0.869508	0.480944	-0.309547
	1779 Lys-Val	19	C11H23N3O3	[M+H-H2O]+	228.171	-0.7	11.05	11018384	12662888	17795518	16436532	18745260	26060270	18623242	22725650	20302726	0.136783	-0.562219	0.0465809	-0.571835	0.967359	-0.0096159
	808 6,7-Dimethyl-4-hydroxycoumarin	1	C11H10O3	[M-H]-	189.056	14.2	11.26	297225	104244	109966	68122	212343	474815	96650	376624	86970	0.579237	-0.562461	0.893593	-0.131504	0.691432	0.430956
	1642 Trp-Arg-Arg	18	C23H36N10O4	[M+2H]2+	259.153	-4	11.26	-	-	-	42669	-	-	116620	124635	-	0.373901	-0.566041	0.116717	-2.30293	0.163967	-1.73689
	1288 4-Amino-6,7-dimethoxy-2-(1-piperazinyl)quinazoline	9	C14H19N5O2	[M+H]+	290.161	13.6	13.64	-	-	-	-	1104522	1737746	2111273	2417108	2319615	0.215073	-0.567005	8.58e-05	-1.4679	0.0203881	-0.900897
	1048 Indole-3-acetamide	1	C10H10N2O	[M+H]+	175.087	0.6	7.38	1085952	1311402	1265012	1793225	1946731	1685894	1234470	1204460	1387362	0.00453722	-0.567073	0.572694	-0.063171	0.004864	0.503902
	790 .gamma.-D-Glutamylglycine	1	C7H12N2O5	[M-H]-	203.067	-2.7	13.53	3959772	4490044	6045595	6211214	6273580	9082206	6702690	7041265	6739726	0.106396	-0.573229	0.0347356	-0.498879	0.723958	0.0743505
	2667 Cys-Pro-Lys	33	C14H26N4O4S	[M+2H]2+	174.091	-9.9	9.2	-	36255	-	56818	-	42911	-	-	-	0.277966	-0.576057	0.373901	0.252034	0.142152	0.828091
	2064 5-Hydroxy-L-tryptophan	23	C11H12N2O3	[M+H]+	221.092	-0.3	7.32	8403469	8568805	9527651	13591476	14210274	11725565	8052558	10644267	10464063	0.00623703	-0.576862	0.383009	-0.138046	0.036802	0.438815
	964 2-(2-Aminoethyl)pyridine	1	C7H10N2	[M+H]+	123.092	1	11.12	1321796	1885659	3708247	1846116	2964530	5528640	2736284	4731572	3271458	0.431683	-0.580189	0.244505	-0.634954	0.9197	-0.0547653
	1697 Diallylcyanamide	18	C7H10N2	[M+H]+	123.092	1	11.12	1321796	1885659	3708247	1846116	2964530	5528640	2736284	4731572	3271458	0.431683	-0.580189	0.244505	-0.634954	0.9197	-0.0547653
	2651 EUPATORIOCHROMENE	32	C13H14O3	[M-H]-	217.087	-14.8	7.12	36064	35687	79290	-	205503	-	-	54771	-	0.724063	-0.585773	0.292138	0.99169	0.492691	1.57746
	1040 Quinic acid	1	C7H12O6	[M-H]-	191.056	-2.2	10.34	1054309	853622	731180	1325589	1366671	1269856	1171612	1380902	1052096	0.0109277	-0.586219	0.0750149	-0.449791	0.299681	0.136428
	1765 Trp-Gln-Arg	19	C22H32N8O5	[M+2H]2+	245.132	3	10	2654846	2702464	2459678	3479534	4228534	4074896	3570583	4372425	3564925	0.00531365	-0.592018	0.0115067	-0.557944	0.807538	0.0340738
	968 Glu-Asn-Arg	1	C15H27N7O7	[M+H]+	418.204	-1.4	13.66	-	-	-	-	1311184	2097643	1841145	1944428	1879484	0.214444	-0.599373	6.67e-06	-0.973709	0.269906	-0.374336
	704 Pyrazine-2-carboxylic acid	1	C5H4N2O2	[M+H]+	125.035	14.8	5.29	84048	95395	36838	158809	114667	54242	-	-	-	0.350991	-0.599548	0.0268588	2.73461	0.0314662	3.33415
	2323 Pralidoxime cation	27	C7H9N2O	[Cat-H2O]+	119.06	1.9	11.34	50869	36549	82007	68931	49515	138990	84292	80427	81398	0.387847	-0.603567	0.130536	-0.538698	0.896373	0.0648695
	623 Thr-Asp	1	C8H14N2O6	[M+H]+	235.093	1	12.67	12993472	10023845	10121837	13226941	16740908	20472620	21324370	22319910	17781922	0.0668231	-0.606045	0.00502362	-0.890317	0.217523	-0.284272
	1651 Ile Asp Lys Lys	18	C22H42N6O7	[M+H]+	503.319	-0.9	14.06	-	-	-	2951928	3219750	4955985	3760767	3416550	3569510	0.112511	-0.606882	0.000324565	-0.556642	0.85153	0.0502399
	1471 L-Lysine	15	C6H14N2O2	[M+H-NH3]+	130.086	1.9	10.22	717902	807406	1013868	637784	1376727	1857122	1694635	1891131	1655942	0.290872	-0.608582	0.00138423	-1.04568	0.275676	-0.437095
	2949 Gln Lys	40	C11H22N4O4	[M+H]+	275.171	-1.4	5.18	695113	673972	802740	1114419	997442	1200244	908958	950943	934611	0.00587816	-0.608841	0.00761043	-0.363689	0.0452831	0.245152
	2595 Flunisolide	31	C24H31FO6	[M+H-H2O]+	417.207	13.2	5.25	4075113	4549674	5982409	6942514	7309504	8060067	6387799	7113403	6616188	0.0177515	-0.611146	0.0398933	-0.461764	0.135783	0.149382
	2028 3-methyl-N-2-naphthylbutanamide	23	C15H17NO	[M+H]+	228.138	-14.4	15.62	26215	-	18827	-	-	60386	67500	-	69551	0.482422	-0.612491	0.14652	-1.29839	0.424137	-0.685904
	2850 6-Azauridine	38	C8H11N3O6	[M-H]-	244.058	3.2	11.39	43227	30630	99829	54007	73213	138370	82373	107006	71394	0.408821	-0.612719	0.288566	-0.586313	0.956423	0.0264063
	1806 7-Diethylamino-3-phenylcoumarin	19	C19H19NO2	[M+H]+	294.149	-1.9	11.95	-	-	-	-	2702424	2847197	3464732	3430775	2590356	0.117463	-0.623973	0.00467851	-1.04575	0.187809	-0.421774
	340 Pro Gln	0	C10H17N3O4	[M+H]+	244.129	0.9	10.07	26205458	26825922	25059196	35792232	42671008	42613256	36367744	43056652	39642144	0.00361021	-0.632698	0.00240064	-0.608548	0.833703	0.0241508
	1877 4-Methylumbelliferyl heptanoate	20	C17H20O4	[M+H]+	289.143	7.1	12.02	64607	-	-	50936	59210	111688	43769	-	-	0.27448	-0.63621	0.467399	0.227688	0.155848	0.863898
	1737 D-Lactic acid	18	C3H6O3	[M-H]-	89.0244	-12.6	19.64	-	-	-	2047163	1891032	3583270	-	-	-	0.168388	-0.647603	NA	0	0.168388	0.647603
	2493 Thr-TyrMe-OH	29	C20H22N2O8	[M-H]-	417.13	3.3	14.82	-	-	20222	23446	28698	27737	29259	-	-	0.0135024	-0.648622	0.572371	-0.235545	0.247816	0.413076
	855 Tyr Leu Gln	1	C20H30N4O6	[M+H]+	423.224	-1	4.45	612575	593071	844450	871565	1095047	1255264	1255745	1286582	1165584	0.0468085	-0.65221	0.00335637	-0.854915	0.238493	-0.202706
	1087 Leu Tyr Gln	2	C20H30N4O6	[M+H]+	423.224	-1	4.45	612575	593071	844450	871565	1095047	1255264	1255745	1286582	1165584	0.0468085	-0.65221	0.00335637	-0.854915	0.238493	-0.202706
	2861 17-Phenyl trinor prostaglandin F2.alpha. methyl ester	38	C24H34O5	[M+H-H2O]+	385.237	-3.2	13.58	-	-	-	58979	63632	-	-	-	34382	0.11878	-0.65545	0.373901	-0.0213076	0.126337	0.634142
	1259 Zearalenone	7	C18H22O5	[M-H]-	317.139	-6.5	8.01	65517	37999	-	91135	79396	-	-	-	-	0.4834	-0.658492	0.162153	1.64592	0.118687	2.30441
	951 Leu-Thr-Arg	1	C16H32N6O5	[M+2H]2+	195.129	0.1	8.27	-	-	-	-	4550324	3532202	3858888	4474898	4195808	0.144418	-0.659916	0.000347502	-0.950527	0.346458	-0.290611
	494 D-Pyroglutamic acid	0	C5H7NO3	[M+H]+	130.05	5.6	18.57	134682	102914	242034	204826	197720	357162	212355	191042	243813	0.235361	-0.663523	0.280412	-0.432312	0.527192	0.231211
	2171 16-Phenoxy tetranor prostaglandin F2.alpha. cyclopropyl methyl amide	25	C26H37NO5	[M+H]+	444.274	13.2	13.92	-	-	-	-	-	44580	-	18198	-	0.373901	-0.66394	0.373901	-0.0583804	0.406384	0.60556
	1401 CAY10408	14	C23H36O5	[M+Na]+	415.245	-14.7	5.61	-	-	27716	64042	-	-	96808	-	-	0.491473	-0.664483	0.438129	-1.07907	0.740735	-0.414584
	1852 Pro-Glu-Arg	20	C16H28N6O6	[M+2H]2+	201.111	4	19.14	-	-	-	39765	-	18635	-	-	-	0.296295	-0.67035	NA	0	0.296295	0.67035
	310 Arg-Glu	0	C11H21N5O5	[M+H]+	304.161	-0.2	13.51	-	-	-	42886928	60748356	92048016	74104368	76974416	78870600	0.166029	-0.672408	1.34e-05	-0.905204	0.473028	-0.232796
	2933 Pymetrozine	40	C10H11N5O	[M-H]-	216.089	-7.8	9.36	1120277	1283072	2057977	1911862	2325133	2887754	1982362	2254745	2202177	0.0932196	-0.675367	0.0936975	-0.529428	0.481656	0.145939
	611 Pro Lys	1	C11H21N3O3	[M+H]+	244.166	-0.3	11.51	8610970	9677067	9426140	14450257	15372069	14517635	14053949	14629645	13842087	0.000224048	-0.677983	0.000244321	-0.61771	0.18548	0.0602732
	1009 Phenol, 4-(2-aminoethyl)-	1	C8H11NO	[M+H]+	138.091	0.4	0.14	-	-	-	50459308	-	35416152	-	-	-	0.166861	-0.684333	NA	0	0.166861	0.684333
	1959 (R)-(-)-2-Phenylglycinol	22	C8H11NO	[M+H]+	138.091	0.4	0.14	-	-	-	50459308	-	35416152	-	-	-	0.166861	-0.684333	NA	0	0.166861	0.684333
	1070 Lys-Asp-Arg	1	C16H31N7O6	[M+2H]2+	209.624	1.1	14.49	-	-	-	1106492	1252660	1426813	1567278	1365905	1512363	0.00669693	-0.686366	0.000314756	-0.918065	0.117208	-0.2317
	421 Glu-Glu-Arg	0	C16H28N6O8	[M+H]+	433.204	-1	13.92	-	-	-	695884	767262	1053542	862464	641238	843594	0.0437532	-0.687016	0.0209966	-0.58649	0.686929	0.100527
	1938 Arg-Ala	21	C9H19N5O3	[M+H]+	246.156	-0.3	16.79	-	-	31855	29168	50388	62940	60555	73728	61960	0.143241	-0.689607	0.00116405	-1.15133	0.169498	-0.46172
	381 Glu-Glu-Lys	0	C16H28N4O8	[M+H]+	405.198	-1	13.92	-	-	-	597728	564578	877259	694201	624084	613535	0.0572918	-0.703163	0.000865116	-0.624862	0.74335	0.0783008
	141 Phenol, 4-(2-aminoethyl)-	0	C8H11NO	[M+H-NH3]+	121.065	1.7	0.14	-	-	-	105073576	-	84056144	-	-	-	0.136471	-0.705507	NA	0	0.136471	0.705507
	911 Ile Asp Thr	1	C14H25N3O7	[M+H]+	348.176	-1.2	9.53	1841076	1792324	2603631	2784093	3585694	3890022	2966316	3485691	3339642	0.0335315	-0.718073	0.0177349	-0.650692	0.690435	0.0673801
	1016 Ser Glu Leu	1	C14H25N3O7	[M+H]+	348.176	-1.2	9.53	1841076	1792324	2603631	2784093	3585694	3890022	2966316	3485691	3339642	0.0335315	-0.718073	0.0177349	-0.650692	0.690435	0.0673801
	1037 Thr Asp Leu	1	C14H25N3O7	[M+H]+	348.176	-1.2	9.53	1841076	1792324	2603631	2784093	3585694	3890022	2966316	3485691	3152402	0.0335315	-0.718073	0.0208553	-0.622837	0.579875	0.0952351
	2073 Atropine Methyl	23	C18H25NO3	[M+H]+	304.191	-11.2	12.69	-	-	51481	78048	59728	80973	78134	83428	90362	0.0193165	-0.71826	0.00140523	-0.921972	0.215971	-0.203712
	1284 CAY10503	9	C18H14O3	[M-H]-	277.087	-4	10.02	369173	404008	343995	-	811840	952147	1671461	1718299	1698917	0.421256	-0.723334	4.63e-07	-2.18743	0.0161735	-1.4641
	2077 16-Phenoxy tetranor prostaglandin E2	23	C22H28O6	[M-H]-	387.181	12.6	9.09	139363	165669	198708	182154	322941	327034	282716	-	414392	0.0966505	-0.724128	0.583306	-0.504522	0.771536	0.219606
	111 Lys-Arg	0	C12H26N6O3	[M+H]+	303.214	0.3	19.13	-	-	-	-	6682679	8903968	11964929	11116259	10693870	0.14775	-0.729818	3.97e-05	-1.52174	0.0330887	-0.791927
	1283 Pilocarpine	9	C11H16N2O2	[M+H]+	209.129	-0.3	11.05	7548662	7431272	6617614	9324952	11491966	15284329	12436562	14924190	12499062	0.0520313	-0.741181	0.00219317	-0.884067	0.550547	-0.142886
	2677 Met Ile Gly	34	C13H25N3O4S	[M+H]+	320.164	4.2	13.06	36647	-	-	-	106675	-	148246	89767	109587	0.393194	-0.744773	0.00912332	-1.7459	0.123867	-1.00113
	2311 Eseroline	27	C13H18N2O	[M+H]+	219.149	-8.6	12.46	-	-	-	-	312796	396153	573952	632748	632964	0.137178	-0.749657	2.39e-05	-1.80657	0.00909788	-1.05692
	1177 (R)-(+)-2-Pyrrolidone-5-carboxylic acid	5	C5H7NO3	[M-H]-	128.035	-7.9	21.09	682716	1321271	2508412	2150649	1683046	3760176	2196915	1574037	2310133	0.281456	-0.750941	0.419595	-0.430434	0.493193	0.320507
	2679 Clomiphene	34	C26H28ClNO	[M+H]+	406.193	-2	9.76	38381	41823	-	42073	67516	79599	70016	-	40382	0.0883592	-0.751026	0.44264	-0.343239	0.385275	0.407787
	2791 Arg Tyr Phe	36	C24H32N6O5	[M+H]+	485.251	-12.6	3.67	-	-	-	33511	-	-	-	-	-	0.373901	-0.752916	NA	0	0.373901	0.752916
	2946 8-Acetyl-7-hydroxy-4-methylcoumarin	40	C12H10O4	[M-H]-	217.051	-12.6	10.37	204730	145900	159088	274629	328975	257901	2596065	2984437	2472554	0.0136494	-0.75716	8.5e-05	-3.98177	0.00010386	-3.22461
	2572 Xanthine	31	C5H4N4O2	[M+H-H2O]+	135.03	-5.5	8.24	-	-	-	-	76923	-	-	-	-	0.373901	-0.762226	NA	0	0.373901	0.762226
	1792 Naproxen	19	C14H14O3	[M+H]+	231.102	-14.6	6.93	-	-	-	-	-	107392	-	150608	-	0.373901	-0.762585	0.373901	-1.0779	0.767764	-0.315313
	997 Arg Asn	1	C10H20N6O4	[M+H]+	289.162	0.4	13.64	-	-	-	-	14946147	20411766	24741396	24899592	24583636	0.150942	-0.766724	6.14e-09	-1.52201	0.0416612	-0.755281
	2710 Trp-Glu-Arg	34	C22H31N7O6	[M+H]+	490.241	-7.9	7.62	112106	-	181327	144178	147861	231607	82593	131819	138565	0.269808	-0.767906	0.783732	-0.198888	0.165285	0.569018
	1341 Arg Asp Ile	11	C16H30N6O6	[M+H]+	403.23	-0.1	5.34	32026	-	-	-	70455	-	-	-	-	0.573283	-0.769435	0.373901	0.69153	0.373901	1.46096
	2692 4'-Methoxy-alpha-pyrrolidinopropiophenone	34	C14H19NO2	[M+H]+	234.149	-7.9	4.93	-	-	-	62251	136489	109243	159063	188754	194667	0.121926	-0.76952	0.000395303	-1.58625	0.0324606	-0.81673
	2851 PyroGlu-Lys-Lys	38	C17H31N5O5	[M+2H]2+	193.624	0.3	10.44	-	-	-	1235564	1078884	949176	1068975	1143388	1185773	0.00551624	-0.772459	0.000130627	-0.830728	0.642905	-0.0582687
	2634 Leu Thr Ala	31	C13H25N3O5	[M+H]+	304.187	2	12.69	-	-	51481	78048	60131	80973	78134	-	90362	0.0181083	-0.777181	0.183597	-0.692744	0.819498	0.0844371
	2666 Asp Gln Ala Asp	33	C16H25N5O10	[M-H]-	446.153	-4.6	12.19	-	-	-	109354	64693	74705	4160476	4930708	4769537	0.0593766	-0.800924	4.08e-05	-6.60107	4.24e-05	-5.80015
	1046 2-Methyl-1-Pyrroline	1	C5H9N	[M+H]+	84.0808	8.6	9.65	1034979	1345946	1784716	1336223	2690287	3245827	3512893	3715864	3406210	0.163392	-0.803881	0.000791877	-1.35221	0.122723	-0.548325
	2555 Arg Cys Leu	30	C15H30N6O4S	[M+H]+	391.212	-14.8	11.3	50614	497870	-	440173	552614	-	527197	787624	436364	0.527993	-0.805081	0.103032	-1.55837	0.271246	-0.753286
	732 L-.gamma.-Glutamyl-L-glutamic Acid	1	C10H16N2O7	[M-H]-	275.089	-0.3	11.2	5566024	5946568	7161287	10892198	12461057	9308685	8278096	8384249	8926500	0.0105789	-0.806589	0.011494	-0.454493	0.0646661	0.352095
	1882 Methoprotryne	20	C11H21N5OS	[M+H]+	272.154	1.3	19.92	4279164	4322154	5971753	5528062	9080366	10915813	3903734	4305780	3717386	0.0950485	-0.808563	0.205211	0.289086	0.0464448	1.09765
	1350 Budesonide	12	C25H34O6	[M+H]+	431.243	14.6	6.12	174616	116507	116251	211738	208920	294372	82538	101098	-	0.0396268	-0.81165	0.0950587	0.994202	0.0100926	1.80585
	2022 9-Oxo-15S-hydroxy-5Z,10Z,13E,17Z-prostatetraenoic acid	23	C20H28O4	[M-H-H2O]-	313.181	-12.8	2.73	391548	409856	633038	645618	713775	1158420	788172	849326	901745	0.113157	-0.811682	0.011971	-0.823909	0.967365	-0.0122273
	1900 Tralkoxydim	20	C20H27NO3	[M+H]+	330.206	-14.7	16.16	-	-	-	29463	28780	57653	29368	35869	33726	0.153616	-0.818133	0.00441897	-0.590263	0.591966	0.22787
	1183 Ellipticine	5	C17H14N2	[M+H]+	247.123	-10	12.37	101285	-	-	61359	110547	125246	120256	104499	69023	0.222148	-0.819161	0.199088	-0.802686	0.965657	0.0164747
	1534 Astemizole	16	C28H31FN4O	[M-H]-	457.241	10.7	3.29	5189712	6001344	8736211	10219049	10760379	14260439	7220230	8771990	7845394	0.0371087	-0.822465	0.325364	-0.258496	0.0474852	0.563969
	1450 Santonine Oxime	15	C15H19NO3	[M-H]-	260.129	14.9	9.27	2072221	2466422	4592152	2908796	6071399	7173671	7760269	10132485	8608028	0.193312	-0.823067	0.00520629	-1.53722	0.0767067	-0.714155
	2697 Trp-Glu-Lys	34	C22H31N5O6	[M+2H]2+	231.621	6.5	10.4	-	-	-	1891465	1846658	1523444	1474022	1605396	1529006	0.00269005	-0.83141	0.000133254	-0.640191	0.148963	0.191219
	2683 Met Ile Gly	34	C13H25N3O4S	[M+H]+	320.164	1.7	15.67	-	-	-	33405	-	-	-	-	-	0.373901	-0.832012	NA	0	0.373901	0.832012
	2502 N-Tris(hydroxymethyl)methyl-4-aminobutanesulfonic acid	30	C8H19NO6S	[M+H]+	258.101	12.8	12.66	-	-	-	-	-	36711	-	-	49828	0.373901	-0.834546	0.373901	-1.12583	0.792415	-0.291285
	1969 BICINE	22	C6H13NO4	[M+H]+	164.092	-3.3	10.81	-	-	46296	69770	64662	100061	55545	66856	90913	0.0364772	-0.83634	0.0599487	-0.699774	0.666315	0.136566
	2342 Leu Ser His	27	C15H25N5O5	[M+H]+	356.193	-5.5	13.55	-	-	33174	110902	-	-	37488	50470	45543	0.377543	-0.841169	0.0360661	-0.443008	0.620564	0.398161
	2537 Thiolanilide	30	C12H11NOS	[M-H]-	216.049	9.9	10.37	3425992	3017085	3455626	4155668	5018538	8563294	4349036	4851469	4626440	0.12626	-0.841491	0.00296355	-0.482171	0.390969	0.35932
	1085 PyroGlu-Asp	2	C9H12N2O6	[M+H]+	245.077	0.8	14.76	-	-	-	1003158	1266321	1639514	2670049	2508432	2732974	0.034923	-0.848319	8.88e-06	-1.86547	0.00245032	-1.01715
	1979 N-HISTIDYL-2-AMINONAPHTHALENE (.beta.NA)	22	C16H16N4O	[M-H]-	279.125	13.5	4.37	-	-	-	38139	-	-	-	-	-	0.373901	-0.851843	NA	0	0.373901	0.851843
	2206 Ala-Leu-OH	26	C14H18N2O6	[M-H]-	309.109	-1	11.08	723710	569501	304468	605363	1166271	1128574	674994	895953	699659	0.117877	-0.860179	0.186801	-0.5071	0.340301	0.353079
	2348 .alpha.-L-Glu-L-Tyr	27	C14H18N2O6	[M-H]-	309.109	-1	11.08	723710	569501	304468	605363	1166271	1128574	674994	895953	699659	0.117877	-0.860179	0.186801	-0.5071	0.340301	0.353079
	2936 1-Benzhydrylpiperazine	40	C17H20N2	[M+H]+	253.17	-14.3	13.99	-	-	-	446591	510768	760804	765972	686816	820708	0.0542928	-0.865839	0.000336241	-1.26988	0.147995	-0.404046
	1532 Pro-Glu-Lys	16	C16H28N4O6	[M+H]+	373.208	-1	6.15	526170	562640	617846	946438	1160745	1018497	948117	1012558	951626	0.00229041	-0.872998	0.000289181	-0.770987	0.34407	0.102011
	1512 L-Saccharopine	16	C11H20N2O6	[M+H-H2O]+	259.129	1.7	13.53	-	-	-	-	587458	1006893	1081938	998027	792586	0.19702	-0.873356	0.00217533	-1.43297	0.21529	-0.559609
	2265 Thr Lys Gln Lys	27	C21H41N7O7	[M+H]+	504.314	14.6	14.06	-	-	-	698189	548846	1094018	-	648569	446634	0.0947568	-0.873979	0.316763	-0.251836	0.198375	0.622143
	2528 Lys Thr Gln Lys	30	C21H41N7O7	[M+H]+	504.314	14.6	14.06	-	-	-	698189	548846	1094018	-	648569	446634	0.0947568	-0.873979	0.316763	-0.251836	0.198375	0.622143
	1362 Ser Leu Ser Gly Leu	12	C20H37N5O8	[M+H]+	476.272	-0.6	8.94	-	-	71304	45326	66239	97225	75843	89430	55347	0.23186	-0.875692	0.140407	-0.955202	0.837662	-0.079511
	1695 Ile-His	18	C12H20N4O3	[M+H]+	269.161	-0.8	17.92	-	-	-	53025	65587	113391	87946	115732	91535	0.127226	-0.880003	0.00295376	-1.22762	0.359074	-0.347613
	1442 L-Proline	15	C5H9NO2	[M+H]+	116.071	3.4	21.67	-	-	-	1221634	1134095	1720486	808590	-	-	0.0271724	-0.882472	0.373901	-0.0459518	0.0314945	0.83652
	845 O-Desmethylnaproxen	1	C13H12O3	[M+H]+	217.086	-1.9	12.78	-	-	-	-	-	39748	-	-	-	0.373901	-0.883672	NA	0	0.373901	0.883672
	867 1-AMINOCYCLOBUTANE CARBOXYLIC ACID	1	C5H9NO2	[M+H]+	116.071	3.4	21.63	-	-	-	1221634	1134095	1743970	808590	-	-	0.0299617	-0.887919	0.373901	-0.0449461	0.0344283	0.842973
	1678 D-Xylose	18	C5H10O5	[M-H]-	149.046	-7	10.37	2514563	2480318	3508130	5009804	5090245	5667161	4748988	4592386	5115342	0.00360657	-0.890882	0.00588621	-0.765694	0.166434	0.125188
	2403 Val Lys Leu	28	C17H34N4O4	[M+H]+	359.265	2	2.94	-	-	-	-	35785	-	37828	35206	40728	0.373901	-0.894915	6.25e-05	-1.92298	0.09155	-1.02807
	856 Sarcosine	1	C3H7NO2	[M-H]-	88.0404	-12.5	22.57	-	-	-	1637118	1367920	1831778	1444496	1039236	1353769	0.00516112	-0.896514	0.0281974	-0.562624	0.141361	0.333891
	2092 1,2-Dihexanoyl-sn-glycerol	24	C15H28O5	[M+Na]+	311.183	-11.2	11.88	-	-	-	-	2645107	2941278	4829826	5383954	4845724	0.119602	-0.901069	3.1e-05	-2.0481	0.00813177	-1.14703
	2114 Asp-Ala-Arg	24	C13H24N6O6	[M+H]+	361.183	14.9	8.68	-	1338774	1696550	1998582	2202034	1835922	-	289369	320139	0.114514	-0.901535	0.149489	2.00397	0.000100361	2.90551
	2309 Ala Arg Asp	27	C13H24N6O6	[M+H]+	361.183	14.9	8.68	-	1338774	1696550	1998582	2202034	1835922	-	289369	320139	0.114514	-0.901535	0.149489	2.00397	0.000100361	2.90551
	969 Pro-Met(O)	1	C10H18N2O4S	[M+H]+	263.106	-0.4	8.72	1507552	1882237	3165554	3466147	4248288	4540386	3111069	3754246	3251763	0.0332395	-0.902606	0.092221	-0.626049	0.130531	0.276557
	2053 N6-(1-Iminoethyl)-L-lysine	23	C8H17N3O2	[M+H]+	188.139	7.2	15.33	78545	78196	67417	130933	127874	160375	171120	195343	158865	0.00408542	-0.903061	0.000893819	-1.2287	0.0765311	-0.325642
	2081 L-NIL	23	C8H17N3O2	[M+H]+	188.139	7.2	15.33	78545	78196	67417	130933	127874	160375	171120	195343	158865	0.00408542	-0.903061	0.000893819	-1.2287	0.0765311	-0.325642
	857 Lys-Glu-Arg	1	C17H33N7O6	[M+2H]2+	216.632	0	14.86	-	-	-	2315712	2536503	2982851	2667882	2532593	2613443	0.00340261	-0.908515	6.56e-06	-0.904615	0.973587	0.00389931
	621 Pro Gln Glu	1	C15H24N4O7	[M+H]+	373.172	-0.7	12.4	1000611	1033197	1350415	2015182	1817525	2550842	2201107	2438837	2478370	0.0152619	-0.915534	0.000914471	-1.07271	0.357157	-0.157177
	938 Sedoheptulose	1	C7H14O7	[M-H]-	209.067	-2.3	11.14	3801757	3669137	5045216	7762107	8538543	7321332	4734446	4196972	5130727	0.00279654	-0.916344	0.373665	-0.16803	0.00204709	0.748313
	1375 Lys-Arg	13	C12H26N6O3	[M+2H]2+	152.111	0.7	19.27	-	-	-	-	1392968	1820645	2717660	2450022	2714040	0.13702	-0.925589	2.56e-05	-1.94152	0.0179825	-1.01593
	306 Lys-Asn-Arg	0	C16H32N8O5	[M+H]+	417.257	-1.3	17.29	-	-	-	2594422	2680420	3819332	2861652	2644209	2650586	0.0218974	-0.92812	9.48e-05	-0.771118	0.479403	0.157002
	1911 DL-Ornithine	21	C5H12N2O2	[M+H]+	133.097	1.1	17.81	-	-	-	22187626	20249838	25111132	-	-	-	0.00163991	-0.928128	NA	0	0.00163991	0.928128
	2433 Lys-Phe	29	C15H23N3O3	[M+H-NH3]+	277.155	13.8	13.54	-	-	-	-	9080079	13937645	12503958	13632654	12037410	0.166617	-0.929167	7.79e-05	-1.38138	0.267196	-0.452218
	2015 PyroGlu-Ala-Lys	22	C14H24N4O5	[M+H]+	329.182	13.5	9.6	953373	66439	358197	485523	1061045	1078083	-	-	241020	0.270973	-0.92954	0.252988	2.22402	0.0200468	3.15356
	2038 CAY10470	23	C22H22N4O	[M+H]+	359.187	14.4	5.16	69211	36515	66529	124447	101253	103436	61709	66284	115536	0.0151348	-0.934138	0.304082	-0.499548	0.20269	0.43459
	920 Biopterin	1	C9H11N5O3	[M+H]+	238.094	-13.7	8.44	800921	780635	706860	1284477	1337874	1765301	1277657	1113361	1346156	0.0106602	-0.9391	0.0029564	-0.707598	0.264209	0.231501
	67 Lys-Asn	0	C10H20N4O4	[M+H]+	261.156	1.4	13.73	-	-	-	-	14050873	19726986	23733546	24182886	24876588	0.148419	-0.940382	8.43e-07	-1.77284	0.0440441	-0.832463
	154 Ile-Glu	0	C11H20N2O5	[M+H]+	261.144	0	9.67	17697456	17670054	21785032	25673888	41397040	43087104	38806844	38382724	40987440	0.0364275	-0.946685	0.000213806	-1.04806	0.658192	-0.101375
	1218 Ser Ile Asn Lys	6	C19H36N6O7	[M+H]+	461.272	-1.1	14.98	-	-	-	7008625	6669334	10025075	8589372	6836840	7756608	0.0234696	-0.947032	0.00200234	-0.915016	0.890327	0.0320157
	2565 Chalcone	30	C15H12O	[M+H]+	209.096	-4.3	5.73	-	-	-	38114	-	-	-	-	-	0.373901	-0.953923	NA	0	0.373901	0.953923
	2346 Ser Ile Asn Lys	27	C19H36N6O7	[M-H]-	459.257	-0.4	15.02	-	-	-	4755892	4215308	5334502	4870626	4118111	4065604	0.00201289	-0.958101	0.00187731	-0.82604	0.371482	0.132061
	2343 Ile-Glu	27	C11H20N2O5	[M+H]+	261.144	-3.8	11.27	-	-	123548	-	95547	200876	88515	147394	121366	0.462556	-0.958126	0.168326	-1.13539	0.815514	-0.177261
	384 Uridine	0	C9H12N2O6	[M-H]-	243.062	-0.7	6.65	178946	229312	348337	770837	287327	415206	9128284	7802196	8937470	0.193681	-0.961527	3.63e-05	-5.0955	4.97e-05	-4.13397
	2408 4-Methylcinnamic acid	28	C10H10O2	[M-H]-	161.061	13.6	6.83	67457	47310	-	-	-	222926	-	-	152011	0.607627	-0.961948	0.755305	-0.474291	0.793104	0.487658
	619 17-Phenyl trinor prostaglandin A2	1	C23H28O4	[M+Na]+	391.188	4.9	11.96	691272	703082	919658	1318642	1494453	1763671	1635120	1639138	1685260	0.00720269	-0.983932	0.000314621	-1.0998	0.383288	-0.115871
	2434 His Tyr Ile Asp	29	C25H34N6O8	[M-H]-	545.236	-14	11.77	511690	627788	909676	1075523	1179347	1851780	884033	930600	1024104	0.0642789	-1.00293	0.103273	-0.470221	0.161922	0.532713
	1932 Ile-Glu-Arg	21	C17H32N6O6	[M+2H]2+	209.126	8.9	18.79	-	-	-	-	-	78874	33644	-	-	0.373901	-1.00323	0.373901	-0.307213	0.498596	0.696014
	2937 RCS-4 N-(4-hydroxypentyl) metabolite	40	C21H23NO3	[M-H]-	336.161	-13.7	13.41	-	-	171115	196323	-	244376	44734	132630	98130	0.374139	-1.0049	0.814216	-0.225123	0.39474	0.77978
	2779 TyrMe-Thr-OH	36	C20H22N2O8	[M-H]-	417.13	7.3	12.11	1643508	2080728	2944014	3814746	3515026	6057288	3837932	3821133	4093012	0.0653103	-1.00546	0.0124262	-0.817536	0.53647	0.187923
	1751 Pindone	19	C14H14O3	[M-H]-	229.087	3.4	8.74	-	-	-	47242	-	-	-	-	-	0.373901	-1.00771	NA	0	0.373901	1.00771
	349 Lys Glu	0	C11H21N3O5	[M+H]+	276.155	0	13.54	-	-	-	42248536	79218448	120453072	114647032	107517504	107493464	0.147145	-1.00776	8.06e-06	-1.4542	0.267304	-0.44644
	19 N-Acetyl-L-glutamic acid	0	C7H11NO5	[M-H]-	188.056	-3.4	11.32	30755862	34473576	51129624	74155632	84887640	75154408	64763388	63799140	64236928	0.0053194	-1.00914	0.0153042	-0.728517	0.0158903	0.280626
[truncated: 969 more rows]
