# Supplementary material for: Chemosensory detection of polyamine metabolites guides C. elegans to nutritive microbes
Source: Sci Adv. 2024 Mar 22;10(12):eadj4387. doi: 10.1126/sciadv.adj4387 (PMC10959419; doi:10.1126/sciadv.adj4387)
Supplement: Supplementary file 2 — Tables S1 and S2 [file sciadv.adj4387_tables_s1_and_s2.zip › Table_S2.xlsx]

## Sheet: dme.compiled
	Metabolite	Formula	Ion Type	mz	ppm	RT	RT_range	Detection	Skeleton_Metabolite	OP50 A1	OP50 A2	OP50 A3	OP50 B1	OP50 B2	OP50 B3	OP50 C1	OP50 C2	OP50 C3	OG1RF A1	OG1RF A2	OG1RF A3	OG1RF B1	OG1RF B2	OG1RF B3	OG1RF C1	OG1RF C2	OG1RF C3	LB A1	LB A2	LB A3	LB B1	LB B2	LB B3	LB C1	LB C2	LB C3	DB10 1	DB10 2	DB10 3	DA1877 1	DA1877 2	DA1877 3	NCTC8325 1	NCTC8325 2	NCTC8325 3	PA14 1	PA14 2	PA14 3	HT779 1
0	1 Cadaverine	C29H36N4O4S2	[M+H]+	569.225	-0.8	17.61	0.28	45	Cadaverine	69500736	50309732	82786464	53272376	44642788	39233580	56721312	83582192	59974568	212249	1736845	462874	325144	124559	320165	322410	430631	319914	629760	209890	245170	396365	679370	296846	449937	500913	326926	238150048	324995360	249376176	263404544	163585232	186700224	387090	341464	350190	3846577	3280801	5803785	84906944
1	2 Putrescine	C28H34N4O4S2	[M+H]+	555.209	-0.2	17.41	0.47	44	Putrescine	413226816	315969504	497991392	299391360	289822752	323131200	437259616	425171008	349189728	9431489	18957820	15462203	8803588	6516451	10138030	9217012	10946062	7917544	11889790	7308306	7547944	16779210	10043143	12898559	15630845	11892582	13349993	258141264	351592448	463717664	355695552	325520000	404260352	12817888	7456584	15104795	3330756	2764768	6381639	224392000
2	3 Spermidine	C31H41N5O4S2	[M+H]+	612.267	-0.1	14.58	0.62	40	Spermidine	186989	699271	586355	1058244	603398	1127053	562129	697399	825106	2378449	2621156	3718562	2536659	2033789	2559684	1916484	1028188	972232	1670070	1115018	882410	1173974	1163011	1671061	2142982	1688930	1903871	430905	2092449	772401	839358	734587	1040418	1334181	534879	1300944	777071	900520	991096	26589
3	4 Acetylcadaverine	C19H27N3O3S	[M+H]+	378.185	-1.3	13.81	0.31	44	Acetylcadaverine	2308346	1077490	2092892	714729	605209	556670	3876350	4382446	3600099	38455	245460	149024	79668	55081	85986	51518	66992	34449	85960	74413	36580	192174	56010	119639	179964	111172	179193	2237172	6920298	6064176	5433724	1295574	3157474	130447	68426	112569	291411	163024	569712	975695
4	5 Acetylputrescine	C18H25N3O3S	[M+H]+	364.169	-0.9	13.06	0.3	44	Acetylputrescine	109460776	54420252	120068112	49004336	44441844	50345672	126307032	167783760	109152208	3799236	16817044	10783046	7376866	2964054	5411622	3598805	5140240	2861200	7696078	2731064	2087730	11445536	2957120	11649178	15014137	10310576	11675095	9549944	32024884	25025358	26959158	7870402	21307844	6643440	3283832	6446804	882106	614070	1583354	31512322
5	6 Acetylspermidine	C21H32N4O3S	[M+H]+	421.227	-0.7	10.43	0.58	29	Acetylspermidine	3448594	2129913	3146246	1788314	1312174	1620065	5328318	7347286	4121509	54589	388401	244424	114501	52200	53743	42843	19237	24516	11278	11278	11278	29996	12200	26976	18244	17461	20070	11278	37717	28430	23860	11278	21271	11278	11278	11278	11278	11278	11278	25006
[truncated: 8 more columns]
