# Supplementary material for: Chemosensory detection of polyamine metabolites guides C. elegans to nutritive microbes
Source: Sci Adv. 2024 Mar 22;10(12):eadj4387. doi: 10.1126/sciadv.adj4387 (PMC10959419; doi:10.1126/sciadv.adj4387)
Supplement: Supplementary file 3 — Data files S1 to S7 [file sciadv.adj4387_data_files_s1_to_s7.zip]

Archive with 7 entries (7 files):
- Data file_S1.zip
- Data file_S2.zip
- Data file_S3.zip
- Data file_S4.zip
- Data file_S5.zip
- Data file_S6.zip
- Data file_S7.zip
